# Supplementary material for: Genetic Diversity and SNP-Based Fingerprinting of 94 Pumpkin Cultivars: Database Establishment and Population Analysis
Source: Plants (Basel). 2026 Jun 2;15(11):1717. doi: 10.3390/plants15111717 (PMC13258965; doi:10.3390/plants15111717)
Supplement: Supplementary file 1 [file plants-15-01717-s001.zip]

Archive with 3 entries (3 files):
- .DS_Store
- Supplementary File S1.zip
- Supplementary tables.xlsx
