# Supplementary material for: Genetic Diversity and SNP-Based Fingerprinting of 94 Pumpkin Cultivars: Database Establishment and Population Analysis
Source: Plants (Basel). 2026 Jun 2;15(11):1717. doi: 10.3390/plants15111717 (PMC13258965; doi:10.3390/plants15111717)
Supplement: Supplementary file 1 [file plants-15-01717-s001.zip › Supplementary tables.xlsx]

## Sheet: Sheet1
Table S1. Species distribution and source of the 94 pumpkin accessions.
Variety ID	Source/origin
1	America
2	America
3	America
4	America
5	America
6	America
7	America
8	America
9	America
10	America
11	America
12	America
13	America
14	America
15	America
16	America
17	America
18	India
19	India
20	India
21	India
22	India
23	India
24	India
25	India
26	China
27	China
28	China
29	China
30	India
31	China
32	India
33	India
34	India
35	India
36	India
37	India
38	India
39	India
40	India
41	India
42	India
43	India
44	India
45	India
46	India
47	India
48	India
49	India
50	India
51	India
52	India
53	India
54	India
55	India
56	India
57	India
58	India
59	India
60	India
61	India
62	India
63	India
64	India
65	India
66	America
67	America
68	America
69	India
70	India
71	India
72	India
73	India
74	America
75	India
76	India
77	India
78	America
79	America
80	America
81	India
82	India
83	India
84	India
85	America
86	America
87	America
88	America
89	America
90	America
91	America
92	India
93	India
94	India

## Sheet: Sheet2
Table S2. Summary of sequencing data and mapping rates.
Sample	No. total reads	No. uniquely mapped	% uniquely mapped	No. multiplely mapped	% multiplely mapped	No. unmapped	% unmapped
1	35643020	22578637	0.633466	6174982	0.173245	6889401	0.193289
10	34570476	22634478	0.654734	5788552	0.167442	6147446	0.177824
11	26727699	16245682	0.607822	4059244	0.151874	6422773	0.240304
12	28601842	17545910	0.613454	4627455	0.161789	6428477	0.224757
13	26307295	16854193	0.640666	4906197	0.186496	4546905	0.172838
14	30359531	17479700	0.575757	5653863	0.18623	7225968	0.238013
15	36141982	22781011	0.63032	6071254	0.167983	7289717	0.201697
16	33814515	20846682	0.616501	5470390	0.161776	7497443	0.221723
17	32274748	19685393	0.609932	5499637	0.170401	7089718	0.219668
18	30268218	18410484	0.608245	9335976	0.308442	2521758	0.0833137
19	30293154	18753378	0.619063	8708757	0.287483	2831019	0.0934541
2	29911578	17722536	0.592498	5623626	0.188008	6565416	0.219494
20	34785854	20931585	0.601727	10962481	0.315142	2891788	0.0831311
21	28611649	17766914	0.620968	8417443	0.294196	2427292	0.0848358
22	39371232	22732845	0.577397	12629721	0.320786	4008666	0.101817
23	32884351	20525864	0.624183	10461077	0.318117	1897410	0.0576995
24	32840035	20218333	0.615661	10207492	0.310825	2414210	0.0735142
25	28167797	16358941	0.580767	8732440	0.310015	3076416	0.109217
26	29913720	18442667	0.616529	5521445	0.184579	5949608	0.198892
27	28937834	17555671	0.606668	5309938	0.183495	6072225	0.209837
28	25834284	15897152	0.615351	5549497	0.214811	4387635	0.169838
29	31541405	19386777	0.614645	4848864	0.15373	7305764	0.231625
3	31900614	19599278	0.614386	5234530	0.164089	7066806	0.221526
30	30157479	18637238	0.617997	9407136	0.311934	2113105	0.070069
31	32102894	19644570	0.611925	5845539	0.182088	6612785	0.205987
32	33594650	20227236	0.602097	10948447	0.325899	2418967	0.0720045
33	30536814	17800368	0.582915	10815458	0.354178	1920988	0.0629073
34	29015038	16686477	0.575098	9567997	0.32976	2760564	0.0951425
35	31690592	18741601	0.591393	10340727	0.326303	2608264	0.082304
36	28274370	16918142	0.598356	9529043	0.337021	1827185	0.0646234
37	29499166	9431176	0.31971	7517669	0.254843	12550321	0.425447
38	25839809	14856078	0.57493	7674755	0.297013	3308976	0.128057
39	29491835	17097041	0.579721	9392164	0.318467	3002630	0.101812
4	28520319	17978296	0.630368	4168009	0.146142	6374014	0.22349
40	33469136	19187696	0.573295	9751097	0.291346	4530343	0.135359
41	31618853	18989463	0.600574	10133077	0.320476	2496313	0.0789501
42	28468324	15669211	0.550409	8440501	0.296487	4358612	0.153104
43	27111872	16502954	0.608698	8300309	0.30615	2308609	0.0851512
44	30883885	18346730	0.594055	9469599	0.306619	3067556	0.0993255
45	27553867	15533049	0.563734	8903785	0.323141	3117033	0.113125
46	25769571	16136052	0.626167	7725186	0.299779	1908333	0.0740537
47	32422982	18541319	0.571857	9671654	0.298296	4210009	0.129846
48	30655764	18715668	0.610511	9467952	0.308847	2472144	0.0806421
49	32052043	19990884	0.623701	9665187	0.301547	2395972	0.0747526
5	32030126	19527170	0.60965	6207102	0.193789	6295854	0.19656
50	28398794	17007210	0.598871	9120252	0.321149	2271332	0.0799799
51	29891175	18137377	0.60678	9581228	0.320537	2172570	0.0726827
52	30145574	18649779	0.618657	9230213	0.306188	2265582	0.0751547
53	29744907	17362552	0.583715	8346715	0.28061	4035640	0.135675
54	27968553	16701666	0.597159	9061426	0.323986	2205461	0.078855
55	31841356	18294372	0.574548	10257409	0.322141	3289575	0.103311
56	35186406	19699078	0.559849	11390869	0.323729	4096459	0.116422
57	32037686	19219340	0.599898	9510575	0.296856	3307771	0.103246
58	29758187	18557703	0.623617	8649927	0.290674	2550557	0.0857094
59	28237218	16908257	0.598793	7878746	0.27902	3450215	0.122187
6	29166394	17913392	0.614179	5954946	0.204171	5298056	0.181649
60	28003968	16606066	0.59299	9042730	0.322909	2355172	0.0841014
61	29762404	17896527	0.601313	9185529	0.308629	2680348	0.0900582
62	27254669	16598014	0.608997	7369622	0.270399	3287033	0.120604
63	27761114	16860185	0.607331	8871426	0.319563	2029503	0.073106
64	27882906	16740252	0.600377	8488796	0.304444	2653858	0.0951787
65	28766056	16980941	0.590312	10110027	0.351457	1675088	0.0582314
66	26694577	16512664	0.618577	4792298	0.179523	5389615	0.201899
67	26996310	16839906	0.623785	6101525	0.226013	4054879	0.150201
68	28609244	18370880	0.642131	5109382	0.178592	5128982	0.179277
69	26514348	15968362	0.602254	8485977	0.320052	2060009	0.0776941
7	30334905	17543060	0.578313	4484871	0.147845	8306974	0.273842
70	27461683	16796405	0.611631	9052700	0.329648	1612578	0.058721
71	30596369	16974632	0.554792	8967762	0.293099	4653975	0.152109
72	32663552	19964689	0.611222	10789082	0.33031	1909781	0.0584683
73	28743053	17882231	0.622141	8994417	0.312925	1866405	0.0649341
74	29830289	18290844	0.613163	5968029	0.200066	5571416	0.18677
75	29138152	18093112	0.620942	8572851	0.294214	2472189	0.0848437
76	29843143	18552241	0.621658	9316581	0.312185	1974321	0.0661566
77	34699319	19235959	0.554361	10767713	0.310315	4695647	0.135324
78	30443037	18713128	0.614693	6548464	0.215105	5181445	0.170201
79	30266796	19225899	0.635214	6209902	0.205172	4830995	0.159614
8	32083870	20406876	0.636048	5912397	0.184279	5764597	0.179673
80	27736135	17499965	0.630945	5125806	0.184806	5110364	0.184249
81	29993031	17887462	0.596387	9459271	0.315382	2646298	0.0882304
82	27395621	16879421	0.616136	8570621	0.312846	1945579	0.0710179
83	27294669	16712777	0.612309	8545538	0.313085	2036354	0.0746063
84	26581671	16433314	0.61822	8071952	0.303666	2076405	0.0781142
85	29885617	18525598	0.619883	5536137	0.185244	5823882	0.194872
86	30782456	17238055	0.559996	5251070	0.170586	8293331	0.269417
87	27991916	16509187	0.589784	4193506	0.149811	7289223	0.260405
88	28759396	17282893	0.600948	4147456	0.144212	7329047	0.25484
89	30555682	19425858	0.635753	5529287	0.180958	5600537	0.18329
9	34199955	20096161	0.587608	5808912	0.169851	8294882	0.242541
90	26057052	16127049	0.618913	4913294	0.188559	5016709	0.192528
91	27723221	16895273	0.609427	5226979	0.188542	5600969	0.202032
92	28486372	16100255	0.565191	8858425	0.310971	3527692	0.123838
93	29982038	16971534	0.566057	9700360	0.323539	3310144	0.110404
94	28651979	17545514	0.612367	8549632	0.298396	2556833	0.0892376
Mean	2.99922e+07	1.80186e+07	0.600916	7.79096e+06	0.259972	4.18265e+06	0.139112

## Sheet: Sheet3
Table S3. Summary of genomic coverage and coverage depth.
Sample	Coverage(%)	Mean depth
1	51.28	32.6
10	51.33	32.96
11	51.21	23.41
12	51.25	25.58
13	50.38	25.72
14	50.65	25.72
15	51.49	33.26
16	51.42	30.19
17	51.36	28.91
18	67.82	22.96
19	67.56	23.45
2	51.07	26.53
20	69.24	25.61
21	68.47	22.01
22	68.48	27.86
23	68.16	25.42
24	68.33	25.11
25	68.51	20.1
26	51.69	27.12
27	51.64	25.62
28	50.69	24.15
29	51.66	27.91
3	51.29	28.29
30	68.45	23.11
31	51.73	28.44
32	69.25	24.68
33	68.24	22.01
34	67.97	20.69
35	67.76	23.38
36	67.84	21.19
37	63.71	10.06
38	68.29	18.25
39	68.45	20.99
4	51.24	25.95
40	67.98	23.6
41	68.39	23.48
42	66.74	19.59
43	68.62	20.36
44	67.81	22.84
45	68.61	18.99
46	67.36	20.25
47	68.84	22.51
48	67.44	23.55
49	69.44	24.48
5	50.96	29.17
50	69.11	20.93
51	68.49	22.52
52	68.31	23.16
53	69.58	21.04
54	68.32	20.76
55	68.86	22.37
56	69.11	24.05
57	67.06	23.99
58	67.25	23.26
59	69.32	20.78
6	50.73	27.51
60	69.17	20.43
61	67.01	22.6
62	67.2	20.86
63	69.02	20.79
64	68.75	20.66
65	68.03	21.18
66	50.69	24.58
67	49.89	26.04
68	51.05	26.94
69	67.94	19.94
7	50.85	24.74
70	67.98	20.99
71	68.21	20.83
72	67.94	24.97
73	69.3	21.97
74	50.81	27.67
75	68.86	22.26
76	69.21	22.75
77	69.11	23.28
78	50.65	28.62
79	50.71	28.85
8	51.06	30.21
80	50.6	26.11
81	69.88	21.72
82	67.68	21.19
83	66.31	21.36
84	68.16	20.53
85	50.56	27.3
86	50.1	24.91
87	50.72	23.98
88	50.71	25.05
89	50.57	28.18
9	51.33	28.09
90	50.08	24.04
91	50.28	24.72
92	68.51	19.7
93	69.82	20.33
94	68.98	21.43
Mean	61.638	23.9173

## Sheet: Sheet4
Table S4. Summary of variation quantity and density.
Chr	Length	No. SNPs	SNP density	No. InDels	InDel density
Chr01	21734754	471586	21697.3	99623	4583.58
Chr02	19029590	364169	19137	79737	4190.16
Chr03	27508882	342213	12440.1	68645	2495.38
Chr04	21555779	676986	31406.2	147159	6826.89
Chr05	13209980	368280	27878.9	77643	5877.6
Chr06	13066184	373058	28551.4	80400	6153.29
Chr07	11386457	269133	23636.2	59173	5196.79
Chr08	14288931	274830	19233.8	61950	4335.52
Chr09	15250955	314129	20597.3	61406	4026.37
Chr10	16347814	317031	19392.9	62712	3836.11
Chr11	21036507	463842	22049.4	95627	4545.76
Chr12	16490337	349128	21171.7	70113	4251.76
Chr13	15727489	281499	17898.5	57409	3650.23
Chr14	22072919	496846	22509.3	102909	4662.23
Chr15	15393811	329758	21421.5	71307	4632.19
Chr16	11129905	312519	28079.2	67632	6076.6
Chr17	15146797	331619	21893.7	69794	4607.84
Chr18	20474892	398889	19481.9	77183	3769.64
Chr19	12210530	305661	25032.6	60822	4981.11
Chr20	22073279	303831	13764.6	56899	2577.73
Whole	345135792	7345007	21281.5	1528143	4427.66

## Sheet: Sheet5
Table S5. Primer sequences for the GT-seq panel of the 500 SNPs.
PrimerID	Chr	Pos	Ref	Alt	PRIMER_LEFT_SEQUENCE	PRIMER_RIGHT_SEQUENCE	PRIMER_LEFT	PRIMER_RIGHT	PRIMER_LEFT_TM	PRIMER_RIGHT_TM	PRIMER_LEFT_GC_PERCENT	PRIMER_RIGHT_GC_PERCENT	PRIMER_PRODUCT_SIZE	No. ePCR product	ePCR product details
PA001	C01	573532	G	A	AAACACGTAAAGCCATTAGTCAGC	AAGTGTCGTGGTTTCTGTTTTGTT	491,24	697,24	60.083	60.023	41.667	37.5	207	1	Chr01_+_573473_573679_0_0_207
PA002	C01	2557405	T	C	CTTAAGTCCCCCAAATTTCCCAAC	TATCTTTTCTCGTTTTGTGCTGCC	440,24	676,24	60.021	60.32	45.833	41.667	237	1	Chr01_+_2557295_2557531_0_0_237
PA003	C01	2998714	C	T	AGTTGTCTTGCTTACCTAAGCTGT	CTTACAGACTTGCATTTACGGAGC	358,24	574,24	60.202	60.202	41.667	45.833	217	1	Chr01_+_2998522_2998738_0_0_217
PA004	C01	3552645	T	A	TCTGAAAAGTTTCTAATATGGTTCGGT	TTATTCACGAGCGGTTAGGTTAGT	438,27	628,24	59.119	59.842	33.333	41.667	191	1	Chr01_+_3552533_3552723_0_0_191
PA005	C01	5588508	C	G	TCTTGTGCTCTGCTTTCTTCTTTG	AAAAGATATTGGTGTGGGGCTTTG	473,24	716,24	59.964	60.02	41.667	41.667	244	1	Chr01_+_5588431_5588674_0_0_244
PA006	C01	17002901	G	C	GTCGCTTCACAAGTCTGTTCTTTT	AAGACGAACAACCAGATCATTACC	487,24	715,24	60.202	59.064	41.667	41.667	229	1	Chr01_+_17002838_17003066_0_0_229
PA007	C01	17554199	T	C	CAGTCGATCCGTCCTTTCTTGA	TAACTGAGTTGCATCGGTACATGG	421,22	615,24	60.095	60.918	50	45.833	195	1	Chr01_+_17554070_17554264_0_0_195
PA008	C01	17884420	A	T	TGGCTGTCGTATTGACATTTTTCG	CAAGAGGTTAACCAAACCGAACTG	394,24	608,24	60.378	60.261	41.667	45.833	215	1	Chr01_+_17884264_17884478_0_0_215
PA009	C01	18105197	T	C	AATGTGCACTTTATACTTGTTGAT	ACTCTTAAGAAGCGAGAAGTAGGT	452,24	697,24	55.352	58.988	29.167	41.667	246	1	Chr01_+_18105099_18105344_0_0_246
PA010	C01	18215215	T	C	TCCGGTGTACGATTGACATAACTC	AGACGAGACATAAGCAAGATAGGG	445,24	676,24	60.439	59.72	45.833	45.833	232	1	Chr01_+_18215110_18215341_0_0_232
PA011	C01	18988048	C	G	AAACTATCTTACCGTGCAAGTTCC	TGATAATGTCTTGGACTCTTTGCT	406,24	620,24	59.306	58.191	41.667	37.5	215	1	Chr01_+_18987904_18988118_0_0_215
PA012	C01	19208971	A	G	GACAAAACATGGGATTTCAGAGCA	TAAATATATGCGCCGTTGATTGGG	422,24	631,24	60.022	59.845	41.667	41.667	210	1	Chr01_+_19208843_19209052_0_0_210
PA013	C01	20537554	T	A	AAACCTTCCCTAAATGCAACACTG	ATAGTTCATGATGAGGTTGTGGGT	448,24	659,24	59.961	59.772	41.667	41.667	212	1	Chr01_+_20537452_20537663_0_0_212
PA014	C01	21089661	T	C	AATGGCATCAAAAACACCACTAGG	GGGGCAAGAATATTCACTTGGTTC	510,24	724,24	60.021	60.142	41.667	45.833	215	1	Chr01_+_21089621_21089835_0_0_215
PA015	C02	133757	T	A	GGCTTCAGATATTGGACCTCAGAT	AATTTTCTCAACACTTCTTGGCGT	403,24	624,24	59.959	59.902	45.833	37.5	222	1	Chr02_+_133610_133831_0_0_222
PA016	C02	1015232	T	C	TCCATATATAGAGGACGTGGAGGT	TCAACCCTGAGCACCCAATTATTA	406,24	634,24	59.708	60.018	45.833	41.667	229	1	Chr02_+_1015088_1015316_0_0_229
PA017	C02	1677269	A	T	CTGTGATGTTTACTCGGATGTTGG	GCTCATTTTAAGGCTTCTTTTTGCT	430,24	645,25	59.907	59.302	45.833	36	216	1	Chr02_+_1677149_1677364_0_0_216
PA018	C02	2120154	T	C	TGGCCTCATCATTCATCAAATCAG	TCTCCAAGCCTGGGTATGTCTTAT	485,24	694,24	59.417	60.884	41.667	45.833	210	1	Chr02_+_2120089_2120298_0_0_210
PA019	C02	3778806	A	C	TTCGACGACTATCACTTCGATTCT	TTCGAAAGGAGAAACACCTCTTCT	371,24	591,24	59.668	59.899	41.667	41.667	221	1	Chr02_+_3778627_3778847_0_0_221
PA020	C02	4670222	G	A	ACAAACTACAGGTGATGGAGATGT	CGGAGTTTGGCTTTGATACCATTT	469,24	691,24	59.713	60.082	41.667	41.667	223	1	Chr02_+_4670141_4670363_0_0_223
PA021	C02	14637772	G	A	ATTTTCCCTTCCATGTTCTTCCCT	GCTTGTCTATTCTAAACTCACCGC	489,24	720,24	60.203	59.967	41.667	45.833	232	1	Chr02_+_14637711_14637942_0_0_232
PA022	C02	16736522	C	G	TCAAAAATTCAACTCAACCCTACACT	AAATGGTGTTTTTGTTCTCCTCCC	474,26	690,24	59.394	59.899	34.615	41.667	217	1	Chr02_+_16736446_16736662_0_0_217
PA023	C02	17841312	A	C	GCTTTTGTTGTTCCAATGCTCTTG	CTAACTCGTGAGAAATGATGCTGC	340,24	578,24	60.025	60.26	41.667	45.833	239	1	Chr02_+_17841102_17841340_0_0_239
PA024	C03	670913	A	G	AGACGTCGAGATCTCAATTTTACA	GCCTTTTGGCTATTTAGTTTCGGT	371,24	602,24	58.049	60.082	37.5	41.667	232	1	Chr03_+_670734_670965_0_0_232
PA025	C03	1001758	T	C	CATTCCCTAAATTAGCCGATGTGG	TGTGTTGTTTTCCTCTACATCACG	435,24	634,24	59.784	59.49	45.833	41.667	200	1	Chr03_+_1001643_1001842_0_0_200
PA026	C03	1332628	G	T	GCCTTAGATGCTGGTTTCAGACTA	CAAAGCTTCATTCGTTCCCTACAA	449,24	671,24	60.383	59.785	45.833	41.667	223	1	Chr03_+_1332527_1332749_0_0_223
PA027	C03	1888537	A	G	TGGGATGCCTTAAAGAAAGTAAAGT	TGTTGCCCAACAATTGGTGTATTC	512,25	746,24	58.688	60.502	36	41.667	235	1	Chr03_+_1888499_1888733_0_0_235
PA028	C03	2343992	C	T	AATTCTGATGGGACCAAGATCGAA	ATGCTAGGGTACCACACTCTTTTT	503,24	723,24	60.08	59.957	41.667	41.667	221	1	Chr03_+_2343945_2344165_0_0_221
PA029	C03	7382451	C	T	TGTTCTACGACGTTTCAACTCTCA	GAAAAATAACCTCGAGAGCGTGTC	488,24	666,24	60.202	60.202	41.667	45.833	179	1	Chr03_+_7382389_7382567_0_0_179
PA030	C03	22968187	C	A	CTTAGCTTTGGGGAGGGAAACTAT	CACCCAATTTTGCCACCTCTTAAA	365,24	603,24	60.08	60.202	45.833	41.667	239	1	Chr03_+_22968002_22968240_0_0_239
PA031	C03	23079608	T	G	GCAACATTGCCATTTGTCTCTTGA	ATTGTGCGAGATATTGAGTGCTTC	375,24	578,24	60.797	59.728	41.667	41.667	204	1	Chr03_+_23079433_23079636_0_0_204
PA032	C03	24961011	G	A	TCGTGGACATTAGTTGCGTTAGTA	TAGCTAGATGGCTACCATGGATTC	496,24	726,24	60.083	59.532	41.667	45.833	231	1	Chr03_+_24960957_24961187_0_0_231
PA033	C03	25843338	T	C	ACAATTTTCTCATTGCTTTGGTCT	ACTTTCGAAATTAGTCGGTAGGTCA	475,24	718,25	57.834	60.048	33.333	40	244	1	Chr03_+_25843263_25843506_0_0_244
PA034	C03	26950071	T	G	ATCGATCTCATCCCACCATTTTCT	AGATAAGAACAGGACATGGCTCAG	457,24	673,24	59.896	60.142	41.667	45.833	217	1	Chr03_+_26949978_26950194_0_0_217
PA035	C04	1131332	T	C	TGCACTCTTTAAAAGCCATTTTTGG	GTTGTTGTGGTTGGACTCTATTAT	375,25	599,24	59.473	56.938	36	37.5	225	1	Chr04_+_1131157_1131381_0_0_225
PA036	C04	2123630	T	C	TAAGCACTTTCTGTAGCTCTTGGT	ATGAAGCCCTCGATGATTTACGAT	392,24	601,24	59.96	60.263	41.667	41.667	210	1	Chr04_+_2123472_2123681_0_0_210
PA037	C04	2233847	A	C	TCGTCCGTCATTCCTTAAATCTCA	TCCTTATTCTGTGGACTGTAGCAC	398,24	627,24	59.841	60.082	41.667	45.833	230	1	Chr04_+_2233695_2233924_0_0_230
PA038	C04	3447029	T	C	GAACACAATAAATCTACTTTATTTACCCACG	AATTGTATGTGTCGCTACTTTTGTCT	459,31	679,26	59.846	59.573	32.258	34.615	221	1	Chr04_+_3446938_3447158_0_0_221
PA039	C04	4769740	C	G	TAATTTGCAACTACAACGTGGACC	TTGTACCTCTTGTAAAGGACAGGG	390,24	594,24	60.024	59.959	41.667	45.833	205	1	Chr04_+_4769580_4769784_0_0_205
PA040	C04	5872721	G	T	GAGAACACTGGAAACAAGGCTTAC	TCAAACCAACGTTCCCCTATTACA	439,24	637,24	60.024	60.202	45.833	41.667	199	1	Chr04_+_5872610_5872808_0_0_199
PA041	C04	6646977	T	C	AGATTCAACCGTTGTGAACAATCC	TTCTAAATTTCTGTTGCCCCCTCT	507,24	703,24	60.023	60.203	41.667	41.667	197	1	Chr04_+_6646934_6647130_0_0_197
PA042	C04	7198444	G	C	TGTGAAGTGAATTGCTTACTCTCT	CACAATTATATTTACTCGTCTCCGA	445,24	664,25	58.142	56.844	37.5	36	220	1	Chr04_+_7198339_7198558_0_0_220
PA043	C04	7749673	T	G	CGTTGATGTGGACATTCTTGTCA	ACATATGACTGTGTCGTTCAATGC	484,23	717,24	59.502	59.907	43.478	41.667	234	1	Chr04_+_7749607_7749840_0_0_234
PA044	C04	8411204	A	C	TCCAAGGTGGCTATCTTATTACACT	AACTTCTTGGAACAACTCGGGTAA	498,25	717,24	59.334	60.384	40	41.667	220	1	Chr04_+_8411152_8411371_0_0_220
PA045	C04	9543735	G	T	TCACTAGAGAGAAGTTTTCCCACC	CTCTACTCATGCACTGTCTCTTCC	519,24	728,24	59.716	60.44	45.833	50	210	1	Chr04_+_9543704_9543913_0_0_210
PA046	C04	11841961	A	C	TGAATCTTACTCCCCTTGTAGTGG	CCACTCTGTTTGCACTCATTTACC	495,24	715,24	59.53	60.32	45.833	45.833	221	1	Chr04_+_11841906_11842126_0_0_221
PA047	C04	13463426	A	G	TAGACAAATTGTGACAGTGGTGTG	CCAAATCAAAGCCATGAGAGCTTA	383,24	597,24	59.426	59.6	41.667	41.667	215	1	Chr04_+_13463259_13463473_0_0_215
PA048	C04	14020889	G	A	AAAAAGAACGAGGAAGAAAACCCT	AAATTCAAAATCAATGTCGGCAGC	483,24	709,24	59.046	59.61	37.5	37.5	227	1	Chr04_+_14020822_14021048_0_0_227
PA049	C04	15402316	T	C	AGTCATGTCATGCATTTAGTTGCT	ATAACGTAGGAGATGACCTAGTGC	400,24	628,24	59.296	59.48	37.5	45.833	229	1	Chr04_+_15402166_15402394_0_0_229
PA050	C04	16301456	G	A	TATGTGTGATATGTTTTGATATGT	GGAGGTTTGTGCATCATTGGTTTC	379,24	596,24	52.327	61.093	25	45.833	218	1	Chr04_+_16301285_16301502_0_0_218
PA051	C04	17734447	C	A	TGGGTTATGGAGTCTGCTGTTTAT	TGCCCGGTAAAAGAATGCATTAAA	503,24	718,24	59.773	59.779	41.667	37.5	216	1	Chr04_+_17734400_17734615_0_0_216
PA052	C04	18396642	A	G	GAACTAGACCTCCGAGGAAACTTG	AACTGTCATCTGATTGCGGTCTAT	492,24	689,24	60.619	60.142	50	41.667	198	1	Chr04_+_18396584_18396781_0_0_198
PA053	C04	19058952	C	A	ATATCTTCAACAGTCGTCCGATCC	GTTGGTTCTGCTACTCATGCATTT	470,24	671,24	60.262	60.083	45.833	41.667	202	1	Chr04_+_19058872_19059073_0_0_202
PA054	C04	21264555	C	T	CCATGATTTTCAAGCGCGTTTATT	ATTCCTTCCTCTCTTCTTGCTCTC	515,24	721,24	59.438	59.838	37.5	45.833	207	1	Chr04_+_21264520_21264726_0_0_207
PA055	C05	138083	T	G	GGCCATTTTCTGTTTCGTTATACCA	GGACTCCCTTTTATAGGCTGCATT	492,25	717,24	60.106	60.69	40	45.833	226	1	Chr05_+_138025_138250_0_0_226
PA056	C05	1904874	A	G	TTGGATGTTTGGTCTGGTTAAGGT	ATGGCATTATTCGTGTCAAACTGG	482,24	701,24	60.387	60.142	41.667	41.667	220	1	Chr05_+_1904806_1905025_0_0_220
PA057	C05	2345909	A	C	TCATTTTGTGCACTCCCAATTTGT	AAATGGCCACCACATGATTGATTT	425,24	648,24	60.142	60.019	37.5	37.5	224	1	Chr05_+_2345784_2346007_0_0_224
PA058	C05	2566362	A	G	GCATCTGTGCAGGTTAACAAGATT	TCCATGGAAGATTGGTGCTCTTTA	501,24	708,24	60.083	60.019	41.667	41.667	208	1	Chr05_+_2566313_2566520_0_0_208
PA059	C05	2897844	A	C	GCAATCAAATGCGAAGGATATGGA	AGAGTAAAGCTTTGCCTTCTTTGC	460,24	678,24	60.023	60.262	41.667	41.667	219	1	Chr05_+_2897754_2897972_0_0_219
PA060	C05	4114239	T	A	GTGTAATTCCACGATCTAGGATGC	CGGTTACAATGTTCTTCAGCGAT	517,24	715,23	59.313	59.629	45.833	43.478	199	1	Chr05_+_4114206_4114404_0_0_199
PA061	C05	5284346	T	C	AGCCAATTTGCACTCATACTTGAC	AAATTAACTTTGCATGGGGTTCGT	479,24	669,24	60.083	59.96	41.667	37.5	191	1	Chr05_+_5284275_5284465_0_0_191
PA062	C05	5960078	C	A	TCACAAAATCTCCCATCCTTCAGT	ATTAATGAGAGCGAATGAACCGGA	427,24	642,24	59.957	60.443	41.667	41.667	216	1	Chr05_+_5959955_5960170_0_0_216
PA063	C05	7301828	T	C	CATGACCGAATGAGTTATGATGGC	GCGTGTATGTTCAATCATTAGCGA	389,24	599,24	60.084	60.026	45.833	41.667	211	1	Chr05_+_7301667_7301877_0_0_211
PA064	C05	10142710	A	G	TATCTGCTCCATTCAAAGTCACGG	CTAATGGCTCAAGCCTATCGCT	522,24	741,22	60.919	60.289	45.833	50	220	1	Chr05_+_10142682_10142901_0_0_220
PA065	C05	12019749	A	G	ACTTAAACTCCAAGTTTGACTTGATTC	TGGGGAAGCTTTTTAATTGTGCAT	473,27	680,24	58.594	59.959	33.333	37.5	208	1	Chr05_+_12019672_12019879_0_0_208
PA066	C05	12350847	A	G	GGGCTCATACCACCTATGTTTACT	AACTATGCAATCACTTCTTGGCAC	357,24	575,24	59.897	60.083	45.833	41.667	219	1	Chr05_+_12350654_12350872_0_0_219
PA067	C06	453165	C	G	TTCGAAACCCTAACATTCTTCGAC	GATGGAGGACTATCCCATGGATTC	356,24	592,24	59.313	60.081	41.667	50	237	1	Chr06_+_452971_453207_0_0_237
PA068	C06	673315	T	C	CGACACTTCTTATGGTGGAGTTTC	TTAATCCATTTAGGCCCGACTAGG	366,24	588,24	59.611	59.959	45.833	45.833	223	1	Chr06_+_673131_673353_0_0_223
PA069	C06	783418	C	G	GCCTGGACTATCCTGGTTTATTCT	AATAACCCCAGACACACCATCATT	373,24	592,24	59.897	60.264	45.833	41.667	220	1	Chr06_+_783241_783460_0_0_220
PA070	C06	1224207	G	T	ACCCATGGATTTTGCTGTTCTTTT	TTCTTTGTGGTTTCACCTTTCACC	420,24	665,24	59.897	60.082	37.5	41.667	246	1	Chr06_+_1224077_1224322_0_0_246
PA071	C06	1334238	T	A	GTTCATTTCTTGCGGTTTGTTGAC	TAGACGTGCTTTCAAGTTAGGTGT	391,24	608,24	60.027	60.202	41.667	41.667	218	1	Chr06_+_1334079_1334296_0_0_218
PA072	C06	1665022	C	G	TTTTCGATTTCGATATGGCAGGTG	CAAATGTCTACCACAATTCCCCAC	469,24	676,24	59.965	60.082	41.667	45.833	208	1	Chr06_+_1664941_1665148_0_0_208
PA073	C06	1775201	A	T	AAGTGAACACCTTGACTTCCATCT	CGTTGGATTTGGATTTGCCATCTA	457,24	681,24	60.141	59.902	41.667	41.667	225	1	Chr06_+_1775108_1775332_0_0_225
PA074	C06	3324205	G	A	TTATGGAATGGAGTGGTTCTACGG	ATGCAACAAATGGAAACCAAAACG	442,24	602,24	60.142	59.965	45.833	37.5	161	1	Chr06_+_3324097_3324257_0_0_161
PA075	C06	4983322	T	C	AACTCCTGTAATCTCTTACGGCTG	ATATCGTGGGAGATATCATGCGTC	387,24	604,24	60.142	60.202	45.833	45.833	218	1	Chr06_+_4983159_4983376_0_0_218
PA076	C06	7837449	T	C	GTAGATTTAGACGAGTCCTACCCG	TCTCTCACCTCGATAACGTCATTT	405,24	609,24	59.787	59.602	50	41.667	205	1	Chr06_+_7837304_7837508_0_0_205
PA077	C06	8753821	T	C	GCTCTCCACCCCTTTTGTTTTATT	CCTCAAGTGTATTTTGATCTAGGACG	426,24	622,26	59.717	59.523	41.667	42.308	197	1	Chr06_+_8753697_8753893_0_0_197
PA078	C06	9855962	A	G	TGGTTCCTTAGATTCGTTGGTAGT	TGTATGAAATGCCATCACCGTTTG	457,24	699,24	59.471	60.38	41.667	41.667	243	1	Chr06_+_9855869_9856111_0_0_243
PA079	C06	12394715	A	G	GTTTTTACAGGAAACCTCCCATCG	CTGCGCATGACTTTTTCTTTTGTT	499,24	738,24	60.083	59.732	45.833	37.5	240	1	Chr06_+_12394664_12394903_0_0_240
PA080	C06	12614883	T	C	CTGATGGGTACCAAAAATAAGGGC	ATCATTTTAGGATTGCGTTTGGCT	481,24	702,24	59.901	59.84	45.833	37.5	222	1	Chr06_+_12614814_12615035_0_0_222
PA081	C07	681151	T	C	CATGGGCTTCACATATCAAGATCG	GTATTTGGTGGTGTAAATCACGGG	439,24	649,24	59.846	60.143	45.833	45.833	211	1	Chr07_+_681040_681250_0_0_211
PA082	C07	1012376	T	C	AATTAATACATTATCTACCCAACT	TTTTGTTTGACCAAAATAAAAGTA	487,24	687,24	51.399	52.247	25	20.833	201	1	Chr07_+_1012313_1012513_0_0_201
PA083	C07	2667379	T	C	ACAGTGTTCATACGGATTTTTCTT	GACGTTGACCTCTAGGAACTGAAT	394,24	624,24	57.122	60.082	33.333	45.833	231	1	Chr07_+_2667223_2667453_0_0_231
PA084	C07	3439210	C	T	CAAGCAAGAGTTCCCAAGCTTTAT	TTCACTTGTAACTTTCCGCTTGAG	480,24	700,24	59.781	59.727	41.667	41.667	221	1	Chr07_+_3439140_3439360_0_0_221
PA085	C07	4099869	T	C	AAGTCAAACATGTCTCATTTAACA	ATTGACCCACAAAAATGGTGTCTC	496,24	700,24	55.235	59.961	29.167	41.667	205	1	Chr07_+_4099815_4100019_0_0_205
PA086	C07	4578296	G	A	TCAGCTAAACATCCTTTACTGCCT	TATGAAATCATGTGAACCGTAGCG	360,24	577,24	60.019	59.494	41.667	41.667	218	1	Chr07_+_4578106_4578323_0_0_218
PA087	C07	8927851	A	G	TGAATTTTCTGCACACGTCTTTCA	TTTCACCTTAGTCTCCAGTTCCTG	465,24	663,24	59.904	59.96	37.5	45.833	199	1	Chr07_+_8927766_8927964_0_0_199
PA088	C07	9809477	G	A	GTTGGCGTTCTCGTTTGTATTCAT	TGTGGAAGTTCTTCGTCTTGCATA	404,24	621,24	60.378	60.502	41.667	41.667	218	1	Chr07_+_9809331_9809548_0_0_218
PA089	C07	10803647	G	T	GTTCAAAGAACTCTGATTGAGGCG	CCTTAATCGGACTTGACTCCTTCT	352,24	580,24	60.378	59.839	45.833	45.833	229	1	Chr07_+_10803449_10803677_0_0_229
PA090	C07	11244744	T	C	TTGGCTCCATTTGGTTGATAATGG	AGAAGTTTAACGATGCGTTCATGG	434,24	635,24	59.838	60.143	41.667	41.667	202	1	Chr07_+_11244628_11244829_0_0_202
PA091	C08	459428	A	C	TCCAACTACGTTGCAAAATGTCTT	ATGTTTAGTCATCCACGAAAAGCC	525,24	739,24	59.663	59.844	37.5	41.667	215	1	Chr08_+_459403_459617_0_0_215
PA092	C08	901339	G	A	TTCCTCCTGAAATCAAGTTCACCT	AATTTCCGGAGCCATATACAAAGG	410,24	620,24	59.895	59.173	41.667	41.667	211	1	Chr08_+_901199_901409_0_0_211
PA093	C08	1121445	A	G	TTGACCTTGAATGGATCCACGGAG	CTTCCTTTGTCCCACATTGTTCAT	434,24	652,24	62.674	59.718	50	41.667	219	1	Chr08_+_1121329_1121547_0_0_219
PA094	C08	2224665	T	C	GTAGAGCCCACATCTGATGCTAAT	GAATTTCACACGCTGAGATCCTTT	474,24	685,24	60.263	59.845	45.833	41.667	212	1	Chr08_+_2224589_2224800_0_0_212
PA095	C08	9749174	A	G	ATTCCAAATGATTCTGCCATTTGC	TGGTGTCTCTTTGTGTAATTCTGT	348,24	586,24	59.12	58.319	37.5	37.5	239	1	Chr08_+_9748972_9749210_0_0_239
PA096	C08	10793902	G	A	ATTAGAACAAAAACCCCACAACCC	AACTGCCTTCCGCATAATTTCTTC	401,24	596,24	59.898	60.142	41.667	41.667	196	1	Chr08_+_10793753_10793948_0_0_196
PA097	C08	12008001	G	A	TGTGATTCTGATTTGGAAACAGGC	AGCCAAAACAATTAATCAACCCCT	423,24	653,24	60.022	59.403	41.667	37.5	231	1	Chr08_+_12007874_12008104_0_0_231
PA098	C08	12228180	A	G	CACTTTGAGCATTCATGACTTTGC	CCGAGTTGACCTTGGATGTGTTTA	508,24	716,24	59.615	61.041	41.667	45.833	209	1	Chr08_+_12228138_12228346_0_0_209
PA099	C08	12448876	A	G	ACACAGAAATTCTAGATTATCGTTCACC	AGTTTTATATCGCTCAGCTCTGGT	384,28	605,24	59.755	59.9	35.714	41.667	222	1	Chr08_+_12448710_12448931_0_0_222
PA100	C08	12670947	A	T	ACGATTTAAAGCCCCTACTTTCCT	AGAACTTTACCACACAGAGGATGG	496,24	716,24	60.019	60.263	41.667	45.833	221	1	Chr08_+_12670893_12671113_0_0_221
PA101	C08	13882841	A	G	CTTATTAGCGAGAACTGAGGAGGT	TTATTTGCTTTGGCATTGGTCTGT	411,24	611,24	59.66	59.96	45.833	37.5	201	1	Chr08_+_13882702_13882902_0_0_201
PA102	C09	349113	G	C	AGATGATGAAAGGAGTAGCATCGG	GCATACCTGCAACGAAAGTATTGA	469,24	702,24	60.262	59.906	45.833	41.667	234	1	Chr09_+_349032_349265_0_0_234
PA103	C09	1015595	G	A	ATTTAGCTGTGTTCCCAAAATGCG	CAACTTAAAGAGAGAGCCGATTGC	420,24	636,24	60.855	60.202	41.667	45.833	217	1	Chr09_+_1015465_1015681_0_0_217
PA104	C09	1236382	C	G	CTTGGAAACGATGTGGATTCTTGG	ATAAACGATCTGTTCATGTGTGGC	359,24	580,24	60.38	59.905	45.833	41.667	222	1	Chr09_+_1236191_1236412_0_0_222
PA105	C09	2117845	T	G	TGGTATAAAAAGTCAATAAAGTTGT	ATATAGAGTGGAGAGCGTCAAAGG	427,25	649,24	53.415	59.72	24	45.833	223	1	Chr09_+_2117722_2117944_0_0_223
PA106	C09	2891691	A	G	AGATCGTCGCATTTTATAAGGTCA	AATGCAACTTTTAGTTCCCTCGAT	369,24	585,24	58.402	58.99	37.5	37.5	217	1	Chr09_+_2891510_2891726_0_0_217
PA107	C09	3888199	T	G	TGTCATCTTCGGCCTTATTTTCCT	ACATCGTTACCATGCTTTGTTTCA	376,24	611,24	60.324	59.723	41.667	37.5	236	1	Chr09_+_3888025_3888260_0_0_236
PA108	C09	4219932	T	G	GATACTCAACCTTTGGACCAGGAT	TCACAGTGTCTATGCAGTTAACGA	506,24	740,24	60.08	60.023	45.833	41.667	235	1	Chr09_+_4219888_4220122_0_0_235
PA109	C09	4774170	A	T	AACTCCGACATCTCTCGGTACATA	AACCAAAGTTGAGGGACTAAAAGT	357,24	590,24	60.685	58.484	45.833	37.5	234	1	Chr09_+_4773977_4774210_0_0_234
PA110	C09	5214389	T	C	AGGTCTCATACCAATTGAGACGTA	ATGATGGATGCATTGTAGAACACG	476,24	707,24	59.046	59.726	41.667	41.667	232	1	Chr09_+_5214315_5214546_0_0_232
PA111	C09	5545381	G	A	TAAACCCAGCTCGCGTTTCCTATT	AGTTTCCTCTCATATTCAATGTTCA	519,24	756,25	62.664	56.518	45.833	32	238	1	Chr09_+_5545350_5545587_0_0_238
PA112	C09	9202198	G	A	GGCCGAGGATATCTATAGCACAAT	TGCTGAAAATTCCTTAGGTCCCTC	483,24	719,24	59.9	60.568	45.833	45.833	237	1	Chr09_+_9202131_9202367_0_0_237
PA113	C09	12696055	T	A	GTCATCACGTCGTCACATGATATT	CCTTGCACGTTTCAATTATGCTTT	441,24	655,24	59.26	59.314	41.667	37.5	215	1	Chr09_+_12695946_12696160_0_0_215
PA114	C09	14847261	C	T	ATTCTTTTTGAGTTAGGTTGAGTTGGT	ATAAACGGTGTTTTGTTCTCCTCT	447,27	667,24	59.658	58.626	33.333	37.5	221	1	Chr09_+_14847158_14847378_0_0_221
PA115	C10	337754	T	A	GAGGATTCTTCCGCAGTTACTACT	AACTCTCTCCTACCCTCCCAATTA	344,24	577,24	59.902	60.016	45.833	45.833	234	1	Chr10_+_337548_337781_0_0_234
PA116	C10	1223066	C	T	GTTGTCTCTCATCCTCTCAGTCAG	TTTATTGGCGGTAGAGGTCTCTTT	364,24	595,24	60.142	59.776	50	41.667	232	1	Chr10_+_1222880_1223111_0_0_232
PA117	C10	2992744	A	C	AGGATCTGCCTAATTCCACTTCAG	AAGTTGAATGCCTATGAGTTTGTT	426,24	640,24	60.142	57.345	45.833	33.333	215	1	Chr10_+_2992620_2992834_0_0_215
PA118	C10	4213363	C	T	ATAGTATCAGAATCAGACACCGGG	ACCACTCTCAATCTTGCTTTCAAC	369,24	575,24	59.475	59.723	45.833	41.667	207	1	Chr10_+_4213182_4213388_0_0_207
PA119	C10	4875989	C	T	ACCAACGAAACTTGAAACGAGAAT	TCAATGTGTGTCGTTGAGTTTACG	485,24	702,24	59.666	60.026	37.5	41.667	218	1	Chr10_+_4875924_4876141_0_0_218
PA120	C10	5427007	A	C	CCTCCAAAATCGATTCTTCAGCTT	TCCCCAATAAACCCCTTTCTCAAT	481,24	702,24	59.603	59.953	41.667	41.667	222	1	Chr10_+_5426938_5427159_0_0_222
PA121	C10	5648228	T	C	TCGATGTCATTCGAATATGGTCTTG	GTTCTTCTCATACACCCATGTTGC	373,25	589,24	59.308	60.143	40	45.833	217	1	Chr10_+_5648051_5648267_0_0_217
PA122	C10	8616059	C	T	CTCGAACACCACAAACACATATCG	AACGTGGTGGATTATAGAGTGGTT	512,24	705,24	60.434	59.776	45.833	41.667	194	1	Chr10_+_8616021_8616214_0_0_194
PA123	C10	15129905	G	A	GCACTATGAGAATCAAAGACGACG	GTCGATTCTGTTGAAGCTTTTGGA	404,24	633,24	60.027	60.024	45.833	41.667	230	1	Chr10_+_15129759_15129988_0_0_230
PA124	C11	345681	C	G	ACGGTTAAAAATGAAAAACAGATCCT	TCGTTTTGTTTGTGATCTATTAGGG	438,26	653,25	58.278	57.628	30.769	36	216	1	Chr11_+_345569_345784_0_0_216
PA125	C11	2331523	A	T	CTACTGGCTGCCATTTTACATCAG	GTAGATGCGTTTTAGAACCGTGAG	490,24	706,24	59.964	59.969	45.833	45.833	217	1	Chr11_+_2331463_2331679_0_0_217
PA126	C11	5971385	A	C	TTTGTCTCTCGGTATTAGTGTCGG	AGGTTTAAAGCGTCTATGAGTACCT	377,24	577,25	60.143	59.579	45.833	40	201	1	Chr11_+_5971212_5971412_0_0_201
PA127	C11	7086238	T	A	TCCTACGTCTATTCCCTGACTTCT	GAGGCGACATGGGTTACAAAAATA	394,24	604,24	60.08	59.603	45.833	41.667	211	1	Chr11_+_7086082_7086292_0_0_211
PA128	C11	16474950	G	A	AGGGTCATTACGTCTTGGAATATCA	TACAAACTTCGAGGGTCAAGGTTA	464,25	684,24	59.634	59.655	40	41.667	221	1	Chr11_+_16474864_16475084_0_0_221
PA129	C11	18128560	T	C	TTTGGGTTTACAAAAGTGCCAACT	AGCTTCAAAATTTGCTCCTCAGAC	460,24	690,24	60.02	60.023	37.5	41.667	231	1	Chr11_+_18128470_18128700_0_0_231
PA130	C11	18473796	G	T	TCAGTGAACTCTATTTTCGCTCCA	GTCTCCACTGATTCTTCTCTCTGA	440,24	659,24	60.021	59.295	41.667	45.833	220	1	Chr11_+_18473686_18473905_0_0_220
PA131	C11	18583798	T	A	TTCAATGGGTTAGAACAAGTGTCG	AAGCTTCTTTCCACTTTCACATGG	509,24	721,24	59.486	59.962	41.667	41.667	213	1	Chr11_+_18583757_18583969_0_0_213
PA132	C11	19135381	A	G	AGAACGAACATGACTCTCTTTCCA	CTTCTGTAGCCCTTGGGTTAGATT	384,24	592,24	59.961	60.08	41.667	45.833	209	1	Chr11_+_19135215_19135423_0_0_209
PA133	C11	20243453	G	A	TGTCGAATGTCCCGATCATGTTTA	GACTAGTCGCATCCTCCTATTGTA	518,24	727,24	60.382	59.239	41.667	45.833	210	1	Chr11_+_20243421_20243630_0_0_210
PA134	C11	20353586	G	T	GTGCATTCATGTTCTCTCACTTCC	GTTGAGTTCTAGCTTCTTGCCTTG	509,24	704,24	60.143	60.084	45.833	45.833	196	1	Chr11_+_20353545_20353740_0_0_196
PA135	C11	20905990	C	T	AGCTGTAAATGTCACTCTTCTCGT	CAGATTTTGGGTTGGCTAAACTGT	447,24	677,24	60.022	59.961	41.667	41.667	231	1	Chr11_+_20905887_20906117_0_0_231
PA136	C12	473462	A	T	TCAACTAATTCATCAACTTTCCCACT	ATTTGAGACATGCTTTACGAACCG	506,26	719,24	58.996	60.143	34.615	41.667	214	1	Chr12_+_473418_473631_0_0_214
PA137	C12	1140883	A	G	TAAGTGCTTATCAACATGGGTACT	ACTAGAGTGACACGTGGGTTTTTA	490,24	695,24	57.692	59.9	37.5	41.667	206	1	Chr12_+_1140823_1141028_0_0_206
PA138	C12	1581206	A	G	CTTCTTAAGCTTCTGCCATTCCTG	TGGATTTCTCAAGCTCTTCATCCA	411,24	630,24	59.904	60.019	45.833	41.667	220	1	Chr12_+_1581067_1581286_0_0_220
PA139	C12	2352896	C	G	CCAATTTCTACCTCAACGACATGG	CGTGCATCTAAAACCCCTTTTACT	395,24	616,24	59.905	59.542	45.833	41.667	222	1	Chr12_+_2352741_2352962_0_0_222
PA140	C12	2573232	G	A	ATCCTTCCAATCTCATGAACCTGT	TCGCGTTATGAAACTATTAGGGGT	399,24	642,24	59.771	59.9	41.667	41.667	244	1	Chr12_+_2573081_2573324_0_0_244
PA141	C12	3789279	G	A	TTTCAGAATTCCTTGTCTCTCCCC	GAACAATCTGCATGAATCTCAGGG	473,24	695,24	60.264	59.964	45.833	45.833	223	1	Chr12_+_3789202_3789424_0_0_223
PA142	C12	4750999	C	T	TATTTCTTTGCTACCACTCCCACC	CACAAGGTTTACCGATTTAGACTGT	432,24	659,25	60.567	59.301	45.833	40	228	1	Chr12_+_4750881_4751108_0_0_228
PA143	C12	11252896	C	T	TGCTTGGGAGTCATAAATTTTCGC	ATTGAGGCATTCCCTACCACAATA	430,24	648,24	60.38	59.832	41.667	41.667	219	1	Chr12_+_11252776_11252994_0_0_219
PA144	C12	12068365	A	G	AAACCTTTCTCATACTGCCCATCT	GTCTTGGCCACCAGTGATTTATTC	401,24	613,24	60.018	60.142	41.667	45.833	213	1	Chr12_+_12068216_12068428_0_0_213
PA145	C12	12991115	C	T	GTCGAGGACCCTTACATTGTCTAT	TCATGTTGTTTTTGCACCTCACTT	354,24	596,24	59.658	60.082	45.833	37.5	243	1	Chr12_+_12990919_12991161_0_0_243
PA146	C12	13431931	G	A	TGATACCATTTGTAATGCCCGAAG	ATCCCTCATTTACTCAGCTGTCAC	484,24	697,24	59.421	60.384	41.667	45.833	214	1	Chr12_+_13431865_13432078_0_0_214
PA147	C12	13765561	C	T	GGTACTCCTCTGAATTGGTTTTGC	CGACAATTCTGATCACCACTAGGA	485,24	675,24	60.083	60.142	45.833	45.833	191	1	Chr12_+_13765496_13765686_0_0_191
PA148	C12	14868500	T	C	CGATACAGGATTTGCATTGACTGG	AGACTCATGGATGGGTAATGATGG	346,24	576,24	60.261	59.957	45.833	45.833	231	1	Chr12_+_14868296_14868526_0_0_231
PA149	C12	15310531	A	G	AGATCTAACACATCTTGGTTGTCA	ATCATGCTATGCAGTTTTGAGCAG	419,24	668,24	57.886	60.202	37.5	41.667	250	1	Chr12_+_15310400_15310649_0_0_250
PA150	C12	16416676	C	T	TGGTGTCAGAGCTATGCCATTATC	AATCCTCCCATCTTTCCCTCAAAT	511,24	756,24	60.504	59.766	45.833	41.667	246	1	Chr12_+_16416637_16416882_0_0_246
PA151	C13	577809	G	A	TTTTTGTTCATTGGAGTCGTCGTC	AACTAGAGGGATTTGGCTGTGAAT	476,24	679,24	60.26	60.018	41.667	41.667	204	1	Chr13_+_577735_577938_0_0_204
PA152	C13	804392	T	A	TCCAAATGTGTTATCAATTCGCATCT	TTAAGGCCAATCTTCTGACCCTTT	424,26	643,24	59.905	60.203	34.615	41.667	220	1	Chr13_+_804266_804485_0_0_220
PA153	C13	1612625	T	A	TCGTTGTGAGCGAAGGTTTTCTAT	CACTTTGATCGTTGACTTTTGTAT	385,24	603,24	60.798	56.226	41.667	33.333	219	1	Chr13_+_1612460_1612678_0_0_219
PA154	C13	2163963	T	A	GGTGTTATGTGGCGTCTTTCTATG	TTCAAGCCTAGTTATTTCTCTCCT	386,24	618,24	59.966	57.124	45.833	37.5	233	1	Chr13_+_2163799_2164031_0_0_233
PA155	C13	2612238	A	G	CGATATGGTTAGGAAACGTTCTTGT	ATGTGGCCAATTTCAAACGTAGAG	386,25	623,24	59.42	60.083	40	41.667	238	1	Chr13_+_2612074_2612311_0_0_238
PA156	C13	2724863	A	G	GGTCTCTTCTTTTTCAGTCACAGG	GCCCGAGGTTCAAATTATTGCTTA	366,24	584,24	59.487	59.903	45.833	41.667	219	1	Chr13_+_2724679_2724897_0_0_219
PA157	C13	3060845	T	C	TGATGTTTACAAGATTGTTATGGA	TGTCGAGTTGAATGAATGTACACC	494,24	706,24	54.528	59.311	29.167	41.667	213	1	Chr13_+_3060789_3061001_0_0_213
PA158	C13	10291142	G	A	ACAGTTGACGTTTTTCGAAGGTTT	CCATCATAATCGAGCTAGCTGTCC	385,24	597,24	60.083	60.913	37.5	50	213	1	Chr13_+_10290977_10291189_0_0_213
PA159	C13	11580651	C	T	GGAAGTGGAGTTGAGTTTTTGCTT	CTTTTCTTCGTGGCTTCTCTTCTC	445,24	631,24	60.142	59.848	41.667	45.833	187	1	Chr13_+_11580546_11580732_0_0_187
PA160	C13	12573945	T	G	ATGTCAAACAAAGAAGTTGGGACC	CATAGCTTTGTTTTGGGCTTCTCA	411,24	621,24	59.901	60.022	41.667	41.667	211	1	Chr13_+_12573806_12574016_0_0_211
PA161	C13	14448290	G	A	AACAGCAAAAGCAGATTCCTATGG	TGTGGGACATTACAGATGATGTCTT	516,24	723,25	59.841	60.046	41.667	40	208	1	Chr13_+_14448256_14448463_0_0_208
PA162	C13	14784743	A	G	TGGTTTGATGTATTTCGAGGAAAACT	GCAAGTCTTAATAGAGCAACGGTC	461,26	659,24	59.511	59.967	34.615	45.833	199	1	Chr13_+_14784654_14784852_0_0_199
PA163	C13	15004845	C	T	ACGATGAGGAAATGCTCTGTTTTG	AAACAGGGGATGGGGATAATGTTT	372,24	580,24	60.083	60.265	41.667	41.667	209	1	Chr13_+_15004667_15004875_0_0_209
PA164	C13	15115735	G	C	CTCCCAAGTTGGCATTATCTGTTT	CAAATGGTATCGGAGCTTTTGACT	438,24	657,24	59.536	59.604	41.667	41.667	220	1	Chr13_+_15115623_15115842_0_0_220
PA165	C13	15668510	G	A	TGCCATTTCAATTCGTGCCTTATT	AGCTTTGATGGTTGACAGGACTAT	347,24	589,24	60.082	60.019	37.5	41.667	243	1	Chr13_+_15668307_15668549_0_0_243
PA166	C14	343717	G	A	CAAGTATTTCACGATGACGTGGC	TTAACTCCTTGCTCGTATGTTGGA	450,23	663,24	60.484	60.021	47.826	41.667	214	1	Chr14_+_343617_343830_0_0_214
PA167	C14	1886427	G	A	ACATCTATAGCCTTAGCAACAGCG	ATGTAGGTTCATATGGTGTGCTGG	381,24	578,24	60.798	60.687	45.833	45.833	198	1	Chr14_+_1886258_1886455_0_0_198
PA168	C14	2437763	C	T	CTACAAAGAAGCGCCATGATGAAT	TCTTGGGTTAGTATCAAAGCTGGT	434,24	676,24	59.964	59.711	41.667	41.667	243	1	Chr14_+_2437647_2437889_0_0_243
PA169	C14	2879378	C	T	TCCTTCATCATTCCCTTCAATCCC	TCAGAATCAGTGTAAAAGGAGCGA	524,24	756,24	60.387	60.021	45.833	41.667	233	1	Chr14_+_2879352_2879584_0_0_233
PA170	C14	4091916	G	A	TCTTCGAAGCTAGTGTCTTTGCTA	ATTTACTTGGAACAAACCTGCACC	460,24	683,24	59.782	60.202	41.667	41.667	224	1	Chr14_+_4091826_4092049_0_0_224
PA171	C14	4752773	C	T	AATTTAGTAGTCAGGTTGTTTATT	TTGAGTGATAATTCAATCCAACC	503,24	717,23	52.352	54.944	25	34.783	215	1	Chr14_+_4752726_4752940_0_0_215
PA172	C14	5858111	A	G	TGTCGAATTAGGACTCGCATTTTG	TGTAGTTTAGTGTCACAACTCCCC	467,24	659,24	59.907	60.202	41.667	45.833	193	1	Chr14_+_5858028_5858220_0_0_193
PA173	C14	9334618	T	C	AGGAGCATTTGTATGCTAGTTCAC	TAGAACTTGAGGAGGGGGTCTTAG	364,24	575,24	59.122	60.572	41.667	50	212	1	Chr14_+_9334432_9334643_0_0_212
PA174	C14	15684010	A	G	ACCAAGAACATATAGTTAAGGCCC	ACCGACATGTTATTAAGGTCGTTG	459,24	655,24	58.308	59.372	41.667	41.667	197	1	Chr14_+_15683919_15684115_0_0_197
PA175	C14	17271856	T	C	CAATCGACCCAGATGCTTTTAAGT	TCGGAACTGGGAAAATATTGAGGG	436,24	656,24	59.604	60.628	41.667	45.833	221	1	Chr14_+_17271742_17271962_0_0_221
PA176	C14	18153239	A	T	ATCAAAAAGTCAACTCTGTGTCGG	GCGAGGGAACCGAATAATTTCTTA	519,24	737,24	59.727	59.187	41.667	41.667	219	1	Chr14_+_18153208_18153426_0_0_219
PA177	C14	18703733	G	A	GCTTCAAAGTCAACCCTATTTGGA	ATTGCTTCGATCACTTTCTACCCT	522,24	739,24	59.477	60.081	41.667	41.667	218	1	Chr14_+_18703705_18703922_0_0_218
PA178	C14	19254527	A	G	CTTTTTGGGTTTTTCTTTTCGGGC	CCCACGCCAAAACTTATCCTAATC	365,24	584,24	60.202	59.964	41.667	45.833	220	1	Chr14_+_19254342_19254561_0_0_220
PA179	C14	20245721	G	A	TCCTAGGAACTCTCTTAATGTCAA	TAGCTCCGCTATTAAAGCATCTCT	388,24	600,24	56.568	59.475	37.5	41.667	213	1	Chr14_+_20245559_20245771_0_0_213
PA180	C14	20575959	G	A	GAAGTCCTCGAAGGCTATTCAAGT	CGTCCTCAAATTCACAATCACGTA	409,24	645,24	60.382	59.612	45.833	41.667	237	1	Chr14_+_20575818_20576054_0_0_237
PA181	C14	21126589	A	T	AAAACCAGCTAAATTGGAGTAAGT	TTATTAACATTTCCCAACGGCTCT	376,24	593,24	56.775	58.742	33.333	37.5	218	1	Chr14_+_21126415_21126632_0_0_218
PA182	C15	139110	T	C	TAGATCGAGTCTCCTTTGATTGCC	AGTTGACTAACATAGAGTTGACCA	485,24	706,24	60.202	57.334	45.833	37.5	222	1	Chr15_+_139045_139266_0_0_222
PA183	C15	250724	A	C	TCTCTCTCTCTCTCTCTCTCTTCC	AAGCGGAATTATTGAGGGTTTGTC	431,24	648,24	59.348	59.842	50	41.667	218	1	Chr15_+_250605_250822_0_0_218
PA184	C15	583204	A	T	TCCACTGTTACCTGCAACATATCA	AAACCACCATTTCAGTTCACTGTC	373,24	592,24	60.02	59.902	41.667	41.667	220	1	Chr15_+_583027_583246_0_0_220
PA185	C15	1134642	G	A	TCTGTTGGTTGAACTTTAATGGGC	ACGTTCTTGCTTCATCTCGTATCT	364,24	613,24	59.961	60.142	41.667	41.667	250	1	Chr15_+_1134456_1134705_0_0_250
PA186	C15	1465652	C	G	TGTGTCATTTCTTTTTCGTTGGGT	AAGCTCTTTCTGGTTTACAACTCG	489,24	700,24	59.841	59.488	37.5	41.667	212	1	Chr15_+_1465591_1465802_0_0_212
PA187	C15	1686821	G	C	AATTTCTCCCATTCCAAAACAGGC	GTTTAGGACTGAGTTGCTCATTGG	372,24	582,24	60.263	59.845	41.667	45.833	211	1	Chr15_+_1686643_1686853_0_0_211
PA188	C15	1907765	T	A	CACAAATTAGGGCAGTAAGCAGAC	CTGCATTACTTGGTAGTTGCAATG	493,24	730,24	60.143	58.902	45.833	41.667	238	1	Chr15_+_1907708_1907945_0_0_238
PA189	C15	2238662	T	G	GGTCAGTTTGTGGAGATTGAGTTG	ATGAACTTGAGGGATCTTCTCGAC	448,24	658,24	60.024	60.142	45.833	45.833	211	1	Chr15_+_2238560_2238770_0_0_211
PA190	C15	3340885	A	T	CTCTCTTGTAACAGCAACTTCAGC	AAAGGAAAACATAAGGCAACCAGG	446,24	654,24	60.084	59.96	45.833	41.667	209	1	Chr15_+_3340781_3340989_0_0_209
PA191	C15	3782590	G	A	TTGTGTACAGAACTGATTCCACCT	AGAGATCGTTCTGAGAGGTTCATC	519,24	736,24	59.897	59.662	41.667	45.833	218	1	Chr15_+_3782559_3782776_0_0_218
PA192	C15	4666699	T	A	TCGCATTTTACACACTTTTATGGGA	ACAAAATAAGTTCTATGCGGAAGGA	494,25	690,25	59.526	58.822	36	36	197	1	Chr15_+_4666643_4666839_0_0_197
PA193	C15	4999299	G	A	TAAGATAAGCAACCTCAGCACACT	GATACTGCAATAATTGGTGGCGTC	486,24	704,24	60.02	60.555	41.667	45.833	219	1	Chr15_+_4999235_4999453_0_0_219
PA194	C15	5661765	A	G	GACATGGAGCATGAGTTGTTGTTT	CGAGTTATTCAAGTTGTTGGGGTC	516,24	764,24	60.262	60.083	41.667	45.833	249	1	Chr15_+_5661731_5661979_0_0_249
PA195	C15	11868501	T	G	GCTGTTTCGATTGTGGAAGGACTA	TCCTCACAAGAGATGTTTGTGGTC	409,24	628,24	61.096	60.744	45.833	45.833	220	1	Chr15_+_11868360_11868579_0_0_220
PA196	C15	13223946	G	T	TCGGTTAGACATTTTATCGAGGCT	TGTTGGTGTACCATACGTACAATC	483,24	681,24	59.901	58.83	41.667	41.667	199	1	Chr15_+_13223879_13224077_0_0_199
PA197	C15	14015378	C	A	AAAACTCATTCAACAGTTCTGGCA	GTTGCTTGATTATCTTGTTGGGCT	440,24	644,24	59.598	60.082	37.5	41.667	205	1	Chr15_+_14015268_14015472_0_0_205
PA198	C15	14455966	G	T	TTCCTTTTGCATTCACTTTGAGCC	TCTCTGGAGCCCTTGAACAAAATA	470,24	684,24	60.74	59.957	41.667	41.667	215	1	Chr15_+_14455886_14456100_0_0_215
PA199	C15	15229486	C	A	TCCTGTTTTGTATCTTCTCAGGCT	TATTAAGACATAACCCACTGCCCC	397,24	597,24	59.713	60.141	41.667	45.833	201	1	Chr15_+_15229333_15229533_0_0_201
PA200	C16	897026	A	G	ACTTAGGCGATTGAGAGTCCCTTA	AGGTCAGACTTTGGTTGAATTCCT	513,24	731,24	60.875	60.141	45.833	41.667	219	1	Chr16_+_896989_897207_0_0_219
PA201	C16	3104896	G	C	TGGCAGCTTGAATTTCATCTTCAG	ACTGCAATTGTATTAACCGAGCAC	510,24	723,24	60.082	60.143	41.667	41.667	214	1	Chr16_+_3104856_3105069_0_0_214
PA202	C16	3995474	A	C	ATAGTTTTGAGGGTGAGGACATGG	TGCCTGGTAGATTCTTCTGTTACC	521,24	736,24	60.325	60.081	45.833	45.833	216	1	Chr16_+_3995445_3995660_0_0_216
PA203	C16	8112858	T	C	TTGTGGTACCCAAAATCAACTTGC	TCAAATTCTTCTAACAATTCCTCCCT	463,24	624,26	60.442	58.53	41.667	34.615	162	1	Chr16_+_8112771_8112932_0_0_162
PA204	C16	8446168	A	G	GCGATTCTCAGTTCTCTTTCTTGG	CTAATGAACACCATCACCATCACG	364,24	574,24	59.907	59.966	45.833	45.833	211	1	Chr16_+_8445982_8446192_0_0_211
PA205	C16	8776583	A	C	TATAATAGCGCTTGCATTCAGCAG	ACTATCAATTTTGACTGCCTCGGA	423,24	640,24	59.847	60.323	41.667	41.667	218	1	Chr16_+_8776456_8776673_0_0_218
PA206	C16	8996795	C	T	TTTTCTTTGTCGCGTTTGTATTCT	TTCCTTTAACGAAATTGCCTCCAG	497,24	707,24	58.187	59.782	33.333	41.667	211	1	Chr16_+_8996742_8996952_0_0_211
PA207	C16	10429371	G	A	AGGAAGTGGAGAGAAGTAGAAACT	CCTTGAGGGAAAATCCGAAAGG	508,24	727,22	58.601	59.245	41.667	50	220	1	Chr16_+_10429329_10429548_0_0_220
PA208	C16	11113620	G	C	GCGTGCTTTATAGAGTTCAGTGTC	ACCTTGTCCGAGTTTATGCACTAT	491,24	685,24	59.968	60.081	45.833	41.667	195	1	Chr16_+_11113561_11113755_0_0_195
PA209	C17	1890113	C	T	ATATCTACTAACGGAGGCTTTGGG	AAAAACGTCTTGGTATATTGCGGT	406,24	643,24	59.716	59.543	45.833	37.5	238	1	Chr17_+_1889969_1890206_0_0_238
PA210	C17	2110729	C	T	TCCTCCAATGAAAAAGCTTTCGAC	TTTTTGTCATGAACGCAAATCTCG	488,24	707,24	60.023	59.325	41.667	37.5	220	1	Chr17_+_2110667_2110886_0_0_220
PA211	C17	3552994	A	C	ATGACTGGTTTCTTTAGGGAGGTT	TAAATCGATCCCAAATGTACCCCA	505,24	731,24	59.646	59.834	41.667	41.667	227	1	Chr17_+_3552949_3553175_0_0_227
PA212	C17	5376151	G	T	ACTTTTGGCAAGAACAAGAAAGGT	CCCTGTTTCCAACAAATAACACTT	489,24	708,24	59.777	58.087	37.5	37.5	220	1	Chr17_+_5376090_5376309_0_0_220
PA213	C17	5487227	G	A	AATCAACCAAGGTCTTCGGGTTAG	TTGTTCTGTATGACACCTGCTCTA	495,24	736,24	60.806	59.473	45.833	41.667	242	1	Chr17_+_5487172_5487413_0_0_242
PA214	C17	11287272	A	G	GAAAGGGAAATCCCAAAAAGGCTG	GGTGCTTGGCTCTAATACCATTTG	451,24	686,24	60.804	60.202	45.833	45.833	236	1	Chr17_+_11287173_11287408_0_0_236
PA215	C17	12058249	A	G	GGCGATTCTGTTTCTCGGTATTTC	TTAACTAACGAAACGCACGTCAAT	384,24	600,24	60.26	59.791	45.833	37.5	217	1	Chr17_+_12058083_12058299_0_0_217
PA216	C17	12168267	C	A	AAGTTATGCAGCTTTGTGGTTCTG	TAAGATCAAGAGGCTTGGAGTACG	401,24	600,24	60.262	59.902	41.667	45.833	200	1	Chr17_+_12168118_12168317_0_0_200
PA217	C17	12830675	C	T	TTTTTATCAGTATTGGAGATTGAA	AATCAACGGAGACACTTAGAATGC	476,24	681,24	52.416	59.368	25	41.667	206	1	Chr17_+_12830601_12830806_0_0_206
PA218	C17	14262950	C	T	ATTGGGGGTGCCTAATTCCTTTAT	ATAGAGTCTCCTCCAAGGCCTATC	506,24	746,24	60.078	60.51	41.667	50	241	1	Chr17_+_14262906_14263146_0_0_241
PA219	C17	14925865	C	A	TTTCTGTACTTCCTCAATTCCCCC	CAGGCATGTTGGTTGTAATCCAG	431,24	626,23	60.264	60.119	45.833	47.826	196	1	Chr17_+_14925746_14925941_0_0_196
PA220	C18	120887	A	G	GCTGCAACACTTGTATCATCACAT	AAGTGTGTGTGAGTATGTATAGGC	421,24	641,24	60.143	58.339	41.667	41.667	221	1	Chr18_+_120758_120978_0_0_221
PA221	C18	782906	A	G	CGGCCGAGTTAATATGTCAATGTT	CTTTGAAGGCAACTCATCTATGCC	472,24	671,24	59.727	60.202	41.667	45.833	200	1	Chr18_+_782828_783027_0_0_200
PA222	C18	1555475	A	G	ATCGTCGTCACCGTATTAACTGAT	GGTTAGATGGTGAATGGATGTGGA	495,24	713,24	59.964	60.385	41.667	45.833	219	1	Chr18_+_1555420_1555638_0_0_219
PA223	C18	2109195	C	G	TTCTTCGGGAGATCTACTTTGACA	TCATTAGTAACGATCCAAGCCCAC	394,24	615,24	59.229	60.682	41.667	45.833	222	1	Chr18_+_2109039_2109260_0_0_222
PA224	C18	3767058	G	A	TAGCCTTGGTTCGAAGTCCATAAC	TATGCTTGAACTTGATCCACTCTT	509,24	724,24	60.622	58.191	45.833	37.5	216	1	Chr18_+_3767017_3767232_0_0_216
PA225	C18	4463411	G	A	CTACGGGTAGGTTGCTTATTGACT	TTCAACCGAGCATACACTAAGTCG	431,24	663,24	60.142	60.909	45.833	45.833	233	1	Chr18_+_4463292_4463524_0_0_233
PA226	C18	7081112	A	G	AACACATGGAATATGGTGAGACCT	CAACATTTATGCTCTCCCTGATGC	347,24	591,24	59.772	60.261	41.667	45.833	245	1	Chr18_+_7080909_7081153_0_0_245
PA227	C18	9717395	A	G	TGGTGGAGTGCCAAAATAAGATCA	GTGTTACCTTCATGTATGCGATGC	449,24	679,24	60.508	60.553	41.667	45.833	231	1	Chr18_+_9717294_9717524_0_0_231
PA228	C18	16252467	T	C	GGCGATTTGGAGTCAATTAGAGTG	ATAAAACGTGTCTGCTAGGGTTCT	519,24	735,24	59.965	60.02	45.833	41.667	217	1	Chr18_+_16252436_16252652_0_0_217
PA229	C18	19348477	C	T	ATGTTACTAATACGTGGCTGTTGT	GGGAGCAAATACTGGACTCAGTTA	464,24	680,24	58.515	60.081	37.5	45.833	217	1	Chr18_+_19348391_19348607_0_0_217
PA230	C18	20010300	A	G	GTCCCACTTTTTCCCCTCGTAT	TTAGAGGATTTGCTTCCTCGAACA	492,22	711,24	60.027	60.021	50	41.667	220	1	Chr18_+_20010242_20010461_0_0_220
PA231	C19	19982	C	A	TAAATAGGAGCCCTCCACGTAGTA	TATACCCATAGAAGCACTTCCACC	506,24	719,24	60.141	59.653	45.833	45.833	214	1	Chr19_+_19938_20151_0_0_214
PA232	C19	681864	A	G	AAACAATAGCATTAGCTGCACTGG	TGTCGCTATACTTATGGAGGTGTT	407,24	574,24	60.142	59.352	41.667	41.667	168	1	Chr19_+_681721_681888_0_0_168
PA233	C19	1561743	C	T	TCCCATTAAGCTAAACTCGATCCG	TCAGAGTTACCTTATGCCCTCTCT	436,24	657,24	60.501	60.326	45.833	45.833	222	1	Chr19_+_1561629_1561850_0_0_222
PA234	C19	2742279	A	G	TTAAGTTGCATACCTTCAGTGGGA	TTTCCTTCTGGACATTCCCTCAAT	416,24	605,24	59.958	59.955	41.667	41.667	190	1	Chr19_+_2742145_2742334_0_0_190
PA235	C19	3219059	C	T	TGACATCGATCTTCTGTATGTCCC	TTCTCGATTGCATCAACAGTTCAG	487,24	653,24	59.962	59.847	45.833	41.667	167	1	Chr19_+_3218996_3219162_0_0_167
PA236	C19	7335622	A	G	TCAACTTGTCTTCAATGCCAACTC	CCCCTTAATGTTTTTCGCGAGTAT	449,24	649,24	59.963	59.666	41.667	41.667	201	1	Chr19_+_7335521_7335721_0_0_201
PA237	C19	9232721	A	T	ACTCTTTGTGTAAAGGTGGTTTCT	TGAATTTCCTAATCAAGGAGCGAT	368,24	584,24	58.493	58.315	37.5	37.5	217	1	Chr19_+_9232539_9232755_0_0_217
PA238	C19	11226483	A	G	AAGAGAACCCAGATGAAGGTACAC	TCCACAATTAGGACACGTAGCATT	425,24	628,24	60.02	60.323	45.833	41.667	204	1	Chr19_+_11226358_11226561_0_0_204
PA239	C19	11446736	T	C	TACTCATATCTGGTAGCGATTGCC	AATCCGAAGTGAATTGGAAGTTCG	486,24	721,24	60.082	59.846	45.833	41.667	236	1	Chr19_+_11446672_11446907_0_0_236
PA240	C19	11666868	C	T	TTGGTTCATTGGTGGGTAAGTACA	TGTGAGTTTCGAGAATATCCCCA	423,24	641,23	60.141	59.227	41.667	43.478	219	1	Chr19_+_11666741_11666959_0_0_219
PA241	C20	1353812	G	C	GGAGGTACAGATCTCAACAGGTTT	TTCACAATGTTTGTTCTCAACGGC	410,24	624,24	60.02	60.967	45.833	41.667	215	1	Chr20_+_1353672_1353886_0_0_215
PA242	C20	2455873	T	G	TCATAATCTACCTCCGATGTGCAG	TAGGAGTATTTTTGTGGGATGGGG	449,24	653,24	60.022	60.079	45.833	45.833	205	1	Chr20_+_2455772_2455976_0_0_205
PA243	C20	3668564	T	G	AGTAGATATTATCCGCTTTGGCCC	ACCTGTGATTTCTATTGACATGTAACC	512,24	719,27	60.324	59.663	45.833	37.037	208	1	Chr20_+_3668526_3668733_0_0_208
PA244	C20	3778884	C	A	AGGGTCCTTTCCATATTATTGGCT	ATTCGACTTGCATTTGTTTTACGC	453,24	700,24	59.58	59.618	41.667	37.5	248	1	Chr20_+_3778787_3779034_0_0_248
PA245	C20	4827496	C	A	CCGAGGATACTCTAATCTTCACCG	TTTTTAAAGCCCCTTACTGCATGG	456,24	665,24	60.083	60.021	50	41.667	210	1	Chr20_+_4827402_4827611_0_0_210
PA246	C20	5382041	C	T	ATTAAAGAACGACGATCCATTCCC	AGATGGCTTTGAGACGTTCCAG	516,24	748,22	59.185	60.614	41.667	50	233	1	Chr20_+_5382007_5382239_0_0_233
PA247	C20	6912811	T	A	AGTCAATTCCCATGGTAGCTCTAA	CATAACAGTTTGCATATACGGGCA	354,24	588,24	59.278	59.725	41.667	41.667	235	1	Chr20_+_6912615_6912849_0_0_235
PA248	C20	9927663	A	G	GGATTGTGAGATCCCATGTCAGAT	GATGAACCTCGGACCTTATGGTTA	475,24	689,24	60.202	59.9	45.833	45.833	215	1	Chr20_+_9927588_9927802_0_0_215
PA249	C20	11565798	T	C	CCTTGAGAAAAATCTGCTGCAACT	TTGAAAACTAAGGACAACAAGTCG	421,24	612,24	60.262	57.886	41.667	37.5	192	1	Chr20_+_11565669_11565860_0_0_192
PA250	C20	12201551	C	T	GGTTAACCAGAGTTTGTACATGCC	ACTATACATGTTGTTCTGAGCCGT	425,24	644,24	60.083	60.082	45.833	41.667	220	1	Chr20_+_12201426_12201645_0_0_220
PA251	C20	19889932	A	C	CTTAGATTTGACTTGATCGGGCAC	TGGATGAAAGAAGAACATGAGTGA	416,24	643,24	59.965	58.132	45.833	37.5	228	1	Chr20_+_19889798_19890025_0_0_228
PA252	C20	20002562	G	A	CGATGTGTGTGTTAGGTCCACTA	GGTACCAGTTGTTAAGACCGCATA	349,23	588,24	60.057	60.621	47.826	45.833	240	1	Chr20_+_20002361_20002600_0_0_240
PA253	C20	21006348	C	T	ACAGGTTCACATCTGTTTCTTCCT	CCTCTCTCGGTGAGAATCTTCATT	451,24	681,24	60.141	59.901	41.667	45.833	231	1	Chr20_+_21006249_21006479_0_0_231
PA254	C20	21116553	A	G	CATTGTCCCTTGCTTCAACTCTTT	AGCAGGAAATGAAAATAACTTCGTCA	436,24	662,26	59.962	59.793	41.667	34.615	227	1	Chr20_+_21116439_21116665_0_0_227
PA255	C20	21786193	C	T	CTAACAGGGGTTAGACCTATGTGC	TGACTCAATTCTACACTCAACGGT	391,24	591,24	60.443	59.961	50	41.667	201	1	Chr20_+_21786034_21786234_0_0_201
PB001	C01	1329814	G	A	ATGCCCGTGAACAAAAAGTTAAAA	AGTTTGATCTCGAGCTTTCTTGAT	459,24	666,24	58.58	58.513	33.333	37.5	208	1	Chr01_+_1329723_1329930_0_0_208
PB002	C01	2114025	T	A	AAGTCGATTCCTTTTGCATACCTT	AGAGAGAGGTTTCCACACTTGTAT	437,24	650,24	58.99	59.159	37.5	41.667	214	1	Chr01_+_2113912_2114125_0_0_214
PB003	C01	2867403	T	C	TAGACATTCTACAAGTGAGCGACG	TCAATCTTGTATACCCATTTGCAG	450,24	659,24	60.437	57.302	45.833	37.5	210	1	Chr01_+_2867303_2867512_0_0_210
PB004	C01	4567441	C	T	TGTTGGAATTCTGAAGCATTTGGA	CTCTACGACGAGTTGCCTCTTAAT	450,24	662,24	59.412	60.202	37.5	45.833	213	1	Chr01_+_4567341_4567553_0_0_213
PB005	C01	4852175	A	T	CCCTACAACCTTTCTCTTTTCCCC	CTCTGTCTAAGACGCCTAATTGGT	448,24	663,24	61.052	60.142	50	45.833	216	1	Chr01_+_4852073_4852288_0_0_216
PB006	C01	5505703	C	T	AGGGCACTTTCTCTATAATGACCC	ACATGCATAAGATAGTGGCATTTCA	463,24	711,25	59.897	59.171	45.833	36	249	1	Chr01_+_5505616_5505864_0_0_249
PB007	C01	6320703	C	T	TCGTTTCGTTTCGTTTTCCCTATG	CGGTTACTAGTTTTAGCGGGTCTT	414,24	605,24	60.084	60.619	41.667	45.833	192	1	Chr01_+_6320567_6320758_0_0_192
PB008	C01	14742076	C	G	GTTTGGTGTTTAGGCATGGACAAT	GATTGAATGGTCCGGTGAAGTATT	448,24	616,24	60.262	59.118	41.667	41.667	169	1	Chr01_+_14741974_14742142_0_0_169
PB009	C01	15419529	T	C	TCCATGGTGAGGACACTTTCTAAG	TGTTTGTTTTCGGTTCGGTTACAA	443,24	657,24	60.02	60.083	45.833	37.5	215	1	Chr01_+_15419422_15419636_0_0_215
PB010	C01	15640162	C	T	AATACTACGACAGCTAACTCCAGG	AAAGTTTCAAGGAACTCAAGCACC	452,24	668,24	59.661	60.142	45.833	41.667	217	1	Chr01_+_15640064_15640280_0_0_217
PB011	C01	17223474	G	A	TCTCTGTCGATTGCTCCATTTAGT	GAGTGCATTGGTGATCATAGCTTC	496,24	740,24	59.84	60.024	41.667	45.833	245	1	Chr01_+_17223420_17223664_0_0_245
PB012	C01	18594366	G	T	TGATTACTCTGTTTCTGGAGTCGG	CGAAATTCCCCTCAATTTCTCCAC	429,24	670,24	60.082	60.142	45.833	45.833	242	1	Chr01_+_18594245_18594486_0_0_242
PB013	C01	19467609	A	G	TATTTCGAGTCTACCCACCATGAG	CTAGTACGAGATTCTACAACCGGG	375,24	596,24	59.659	60.024	45.833	50	222	1	Chr01_+_19467434_19467655_0_0_222
PB014	C01	21538928	A	T	TCCTCCTCCTCTCTTCATCTTCTT	ATCTCCGTCTCATTTTCTCCTCTC	523,24	746,24	60.017	59.659	45.833	45.833	224	1	Chr01_+_21538901_21539124_0_0_224
PB015	C02	32701	G	A	GTGTCCATATGCAATTGGTTGTCA	TGTGGGTTCATTGATTTTTGCAGT	519,24	726,24	60.082	60.142	41.667	37.5	208	1	Chr02_+_32670_32877_0_0_208
PB016	C02	267722	G	A	TGGAAACCTTCCCCTAATAGACAC	ACTCATGGCCATTTTAATCTGCTG	428,24	663,24	59.773	59.901	45.833	41.667	236	1	Chr02_+_267600_267835_0_0_236
PB017	C02	1156330	T	G	CTGTTGAGGTGGCCATTATCATTT	TTGCTTGAACCAAATTAGTTTTCC	506,24	703,24	59.597	56.84	41.667	33.333	198	1	Chr02_+_1156286_1156483_0_0_198
PB018	C02	1935154	T	A	ACATCTTCTCCGACTTTTTATGCT	AGGTTATTATGTACTTATTTTGTGT	395,24	611,25	58.508	52.737	37.5	24	217	1	Chr02_+_1934999_1935215_0_0_217
PB019	C02	3372288	A	G	AGTCTCAAGTCTCCTCGTAAGTTT	CTTAGTTGAGTGTTACAATCGCCG	516,24	724,24	59.172	60.202	41.667	45.833	209	1	Chr02_+_3372254_3372462_0_0_209
PB020	C02	3717803	A	T	TGGGATTTTCATCGTTAGCGTATT	AACACAAAAATGTAGAATTTGTCC	449,24	670,24	58.88	54.802	37.5	29.167	222	1	Chr02_+_3717702_3717923_0_0_222
PB021	C02	4186196	G	A	AGTGTATCCAGGATTTCTCTGAGC	GGTCCCCACTTAAGTAGCTGTTAT	433,24	642,24	59.899	59.836	45.833	45.833	210	1	Chr02_+_4186079_4186288_0_0_210
PB022	C02	4299573	A	T	AATAAGAGACCACCAGTCTCGATG	TTTGCATAGTCTCTCATCCTGCTT	404,24	622,24	59.901	60.081	45.833	41.667	219	1	Chr02_+_4299427_4299645_0_0_219
PB023	C02	14550720	C	T	CGCATTGCCGAATTATCTGGTAAC	AAGTTGTTCAACCATCTCCAAAGC	417,24	598,24	60.844	60.202	45.833	41.667	182	1	Chr02_+_14550587_14550768_0_0_182
PB024	C02	14780314	A	G	GTCTCGTATGACATAACCATCACG	CTTGTTCACTTTAGCCGGTTACG	416,24	640,23	59.324	60.121	45.833	47.826	225	1	Chr02_+_14780180_14780404_0_0_225
PB025	C02	15246842	C	T	TGTTTGGTTTCTTCTCAGGCTCTA	TGTGATAGTAGTATTTTTCCTTGCCA	372,24	591,26	59.897	58.601	41.667	34.615	220	1	Chr02_+_15246664_15246883_0_0_220
PB026	C02	15606092	C	T	TCTTAAATCTTCTAATCTCTAATAGT	AGTTTGGACTCGAACTAATGCTTG	463,26	667,24	51.387	59.548	23.077	41.667	205	1	Chr02_+_15606005_15606209_0_0_205
PB027	C02	16364455	G	A	ATAATGCATATAAACATCGCCGGT	TTGGAGATAGGACAACAAGTCGAG	470,24	690,24	59.059	60.082	37.5	45.833	221	1	Chr02_+_16364375_16364595_0_0_221
PB028	C02	16483474	A	G	ATTCCCTCCAAAAATCCCCATCTT	TCAAACTTCAAAAGCAAGTCGTGT	432,24	662,24	60.265	60.083	41.667	37.5	231	1	Chr02_+_16483356_16483586_0_0_231
PB029	C02	17068091	G	A	AAAGCTTAACTAAATAAAGAGTCA	TTATCGAACTATTTGGCGAACATCC	456,24	676,25	52.395	59.764	25	40	221	1	Chr02_+_17067997_17068217_0_0_221
PB030	C02	17388125	G	A	TCTTCATAATTCTCCTCACCACCG	TCCGACGTTGATCGGTTTAGTTAT	434,24	649,24	60.142	60.142	45.833	41.667	216	1	Chr02_+_17388009_17388224_0_0_216
PB031	C03	546210	G	T	GTGTAGTAGACCCATATCCGAACT	TAGATCCCTTGAGCTTGGTACAAC	430,24	666,24	59.174	60.081	45.833	45.833	237	1	Chr03_+_546090_546326_0_0_237
PB032	C03	2127333	C	G	AATCCACCTGTTCCCACAATTTTC	GTAAGCTTGTTCCCAAATCAGGTT	384,24	588,24	59.96	59.719	41.667	41.667	205	1	Chr03_+_2127167_2127371_0_0_205
PB033	C03	6038120	C	T	TGTTGACTTTGACCAATCCATCTT	AATTACTAATGCCGATTGAATCTC	349,24	598,24	58.86	55.401	37.5	33.333	250	1	Chr03_+_6037919_6038168_0_0_250
PB034	C03	10437133	A	G	CAATAACTCCCAAACTTCATTGCCT	ACTGTGTAAAATGACCACAATGCC	473,25	637,24	60.047	60.262	40	41.667	165	1	Chr03_+_10437056_10437220_0_0_165
PB035	C03	20742336	C	G	CAATAGCTTAGCCATGCAACAACA	AGAGCCGGTAATAAAAGACAAACA	489,24	709,24	60.381	58.69	41.667	37.5	221	1	Chr03_+_20742275_20742495_0_0_221
PB036	C03	22398248	A	T	ATTTCCTCTTTCACACTTTGTGCC	TTTTTCTCACTTTTGTTGGTTTT	366,24	572,23	60.202	54.252	41.667	26.087	207	1	Chr03_+_22398064_22398270_0_0_207
PB037	C03	23415157	T	C	AGCACTATACGTACATGCATACTT	ACAAATTTGATCACGATGTCCCAC	431,24	656,24	57.914	60.083	37.5	41.667	226	1	Chr03_+_23415038_23415263_0_0_226
PB038	C03	25773845	T	G	GAGGGGAAGGTGCACGTATTAAA	AAACATTTTGTTTGGACAACGACA	458,23	649,24	60.62	58.769	47.826	33.333	192	1	Chr03_+_25773753_25773944_0_0_192
PB039	C04	151421	G	A	AAATGGTGATTTGTTCTCCTCCCC	AATGTGGTTGTATCAGAGCCAGTC	473,24	711,24	61.059	60.865	45.833	45.833	239	1	Chr04_+_151344_151582_0_0_239
PB040	C04	2432455	C	T	TTGGGTTCTCAACAAGGTTACACT	CCGATCCCTTTGAGGCATTATTTC	399,24	631,24	60.325	60.023	41.667	45.833	233	1	Chr04_+_2432304_2432536_0_0_233
PB041	C04	3525751	T	C	CGGTGTAATTACTTATACAGGCTCG	ATAAAATGGAGGCCAAATCACCTG	361,25	583,24	59.372	59.593	44	41.667	223	1	Chr04_+_3525562_3525784_0_0_223
PB042	C04	4118653	T	G	ATAACCGTTTGCCTTTAAACTTGT	AACACGTGAGTCAGGATTTGAAAC	471,24	708,24	57.848	59.965	33.333	41.667	238	1	Chr04_+_4118574_4118811_0_0_238
PB043	C04	4670468	C	T	GCCCGACTTTATCCACAACATAAT	TTCATAGCCTCTTCAGTAACACGG	350,24	573,24	59.421	60.382	41.667	45.833	224	1	Chr04_+_4670268_4670491_0_0_224
PB044	C04	5180934	G	T	CCATTAAAATGCATTATCGTTTA	ACTTTGCTAAATTCATCCTCATGC	453,23	672,24	51.951	58.101	26.087	37.5	220	1	Chr04_+_5180837_5181056_0_0_220
PB045	C04	6411501	T	A	ACAGTTTGCTTGGTTGTGGAATAA	TTTTCTTTTCCCTTTTGTCTGCCA	522,24	742,24	59.596	59.776	37.5	37.5	221	1	Chr04_+_6411473_6411693_0_0_221
PB046	C04	6528041	A	C	TAAGCTCAACTTTCCCTTCACTGT	TTGAAAGCTATCCTAACCGACCAT	459,24	622,24	60.141	59.837	41.667	41.667	164	1	Chr04_+_6527950_6528113_0_0_164
PB047	C04	7289754	A	C	TTCCAAAGCCCCTTTCTCTCTAAT	GAAGAAGGAGTCTAGGGTTTGTGG	442,24	667,24	59.708	60.564	41.667	50	226	1	Chr04_+_7289646_7289871_0_0_226
PB048	C04	8015916	C	T	CAAGACAACCTTAGTTCACGGTTT	AAAAATATCATGGGCACTACCGTC	411,24	603,24	59.666	59.421	41.667	41.667	193	1	Chr04_+_8015777_8015969_0_0_193
PB049	C04	8310681	A	G	AAGGGAAGATGAATCAAAGGCTCT	TTTTGCAGCTTGCTACTTCAGTTT	473,24	690,24	60.018	60.142	41.667	37.5	218	1	Chr04_+_8310604_8310821_0_0_218
PB050	C04	8971584	C	G	GGTCTCGTATGTATGGCTACAAGT	GCACTCCAAAGTAGTTTCACTCAC	437,24	654,24	59.962	60.025	45.833	45.833	218	1	Chr04_+_8971471_8971688_0_0_218
PB051	C04	9697214	G	A	TCAGAACTCAGGACCAAAGTCATT	CGACTAGCTCCTTCTTGTCACTTA	496,24	712,24	59.897	59.844	41.667	45.833	217	1	Chr04_+_9697160_9697376_0_0_217
PB052	C04	11126306	T	C	TTCATTGGAACCACTTGCTCATTC	CAAGCAAGAATAAAGAGGAGAGCG	382,24	589,24	60.022	59.966	41.667	45.833	208	1	Chr04_+_11126138_11126345_0_0_208
PB053	C04	12532117	A	C	AAGCGGAGCATTTTACTTGAGAAT	TTGTTCGAGCTTCAAACATGATCC	399,24	627,24	59.298	60.083	37.5	41.667	229	1	Chr04_+_12531966_12532194_0_0_229
PB054	C04	15654456	T	C	TGGAAATTACCTTCCTTCGAGCTA	TAGTGTATTCCATTGCCCCTTTCT	378,24	606,24	59.531	59.77	41.667	41.667	229	1	Chr04_+_15654284_15654512_0_0_229
PB055	C04	16783032	A	G	TGTGGAAACTTCTCTCTAGTGGAC	ACTAGCATGTTTTGTCTTCACTCA	524,24	725,24	59.719	58.632	45.833	37.5	202	1	Chr04_+_16783006_16783207_0_0_202
PB056	C04	17611408	T	G	GCCAAGTCATTGCTCAGTATTACC	CAGTTGGGCCAATAGGACAATATC	386,24	604,24	59.964	59.48	45.833	45.833	219	1	Chr04_+_17611244_17611462_0_0_219
PB057	C04	18533284	T	C	ACAGAAATACCAAATACGAACAGGC	TCATTGATTTGCAGAATAAGGGGC	480,25	681,24	59.877	59.9	40	41.667	202	1	Chr04_+_18533214_18533415_0_0_202
PB058	C04	19890505	C	G	CCGAAGACTGCTATCCTACCTAAT	TGCTCGGGTATTACGAAGTAGATT	480,24	668,24	59.232	59.418	45.833	41.667	189	1	Chr04_+_19890435_19890623_0_0_189
PB059	C04	20483479	T	A	ATCCAACACTATGCCAGGTACATT	CATTGGCCCACAAGAAGTAACATT	484,24	702,24	60.08	60.021	41.667	41.667	219	1	Chr04_+_20483413_20483631_0_0_219
PB060	C04	21055592	C	T	CAAAAAGAACAAGTTTACTGCCGC	TAGAGGAACCAAGAGAATTGGGTG	334,24	580,24	60.027	60.019	41.667	45.833	247	1	Chr04_+_21055376_21055622_0_0_247
PB061	C05	29024	C	T	GTTTTGTCAGGCTGGGTAAATGAA	GACGCATGTAGACTTGACGTTTTT	460,24	659,24	59.961	60.319	41.667	41.667	200	1	Chr05_+_28934_29133_0_0_200
PB062	C05	1036783	G	A	GAATGGGATAAGGAAAGAGAGCCA	TTTCAATATCCGAGCTATGAGCCA	451,24	689,24	60.141	59.96	45.833	41.667	239	1	Chr05_+_1036684_1036922_0_0_239
PB063	C05	2073366	T	A	AACTACCTCATCAGCGACATCCTA	GAGCAAAGTATTTCTGCAGTTGGT	356,24	574,24	60.932	60.023	45.833	41.667	219	1	Chr05_+_2073172_2073390_0_0_219
PB064	C05	2644741	C	T	GTTTGCCACTTGAGTCATATGCG	CATTCACACTCCTACTAGCTCTCC	435,23	596,24	60.729	59.963	47.826	50	162	1	Chr05_+_2644626_2644787_0_0_162
PB065	C05	3401700	T	C	GCTAACAAATATTGTACGAGCGGT	CATTAGGCCTCAAAAGAGGGTAGT	445,24	639,24	59.731	60.08	41.667	45.833	195	1	Chr05_+_3401595_3401789_0_0_195
PB066	C05	3984943	G	A	ATATCTATTAACGGTGGGCGTGAA	ATTAGTTCGGTAGTTTCCAAGGCT	458,24	682,24	59.961	60.02	41.667	41.667	225	1	Chr05_+_3984851_3985075_0_0_225
PB067	C05	5226694	C	T	AGTGTTCCCATGGTTTGAATTCTC	TAAGTGTGATGCGGTGTGATCTTA	406,24	623,24	59.476	60.082	41.667	41.667	218	1	Chr05_+_5226550_5226767_0_0_218
PB068	C05	6044863	T	C	TCGAATATCTCAAGGCAAGAACAT	AGCATTTGTGCTCTTGTTTAGTTT	401,24	622,24	58.325	58.094	37.5	33.333	222	1	Chr05_+_6044714_6044935_0_0_222
PB069	C05	8817898	A	G	AAGCCGCGTAGTATGATTTAGTCT	GGGCTTTGTAAGAGATTGAAAGGG	519,24	737,24	59.962	59.841	41.667	45.833	219	1	Chr05_+_8817867_8818085_0_0_219
PB070	C05	9379721	G	A	CTAGTCTTCAAACCCTACCAGACG	AATACAGAGTTGAAGTTGTTGGGC	402,24	616,24	60.381	59.722	50	41.667	215	1	Chr05_+_9379573_9379787_0_0_215
PB071	C05	10951169	T	G	GTCCAACCCGTCTTTTGTTCTATG	GGCAGGTAAACGACCTTTAGTTTT	436,24	676,24	60.083	59.723	45.833	41.667	241	1	Chr05_+_10951055_10951295_0_0_241
PB072	C05	11580909	C	T	ATAAGGAATGCTTTGTTCCCCTCT	AATTGGGCTCATCAAATTGAGGTC	485,24	688,24	60.017	59.839	41.667	41.667	204	1	Chr05_+_11580844_11581047_0_0_204
PB073	C05	11806404	G	A	TTTCCCATTACATTAAATTGGTTT	TACCCGTAACCGTACCCTATTCTA	412,24	612,24	53.618	59.897	25	45.833	201	1	Chr05_+_11806266_11806466_0_0_201
PB074	C05	13137077	A	G	TATCCACACACAAACAAAAGGTGG	GATGATTCTCTTCTCCCCCTGAAA	430,24	624,24	59.901	59.835	41.667	45.833	195	1	Chr05_+_13136957_13137151_0_0_195
PB075	C06	28403	C	T	TAATGTCGATTCCTCTTCAAGCCA	CATCCCTAACATGGCAATCCCTTA	384,24	627,24	60.081	60.448	41.667	45.833	244	1	Chr06_+_28237_28480_0_0_244
PB076	C06	934770	A	G	GGGTGTGAAAACCTTTTTCTCGTA	GTTCCATTCACATCTCCAACTGAC	419,24	617,24	59.664	59.845	41.667	45.833	199	1	Chr06_+_934639_934837_0_0_199
PB077	C06	1512786	T	A	GGACATACAGCAAGAAAACAGCAT	TATTCAGTCAGCTCGTGTCGTAAG	491,24	687,24	60.083	60.437	41.667	45.833	197	1	Chr06_+_1512727_1512923_0_0_197
PB078	C06	2047782	C	G	TAGAAGATACTCCGTTGCCATCTG	TAACTTCAAACTTTCAGGCTGTGC	485,24	699,24	59.962	60.202	45.833	41.667	215	1	Chr06_+_2047717_2047931_0_0_215
PB079	C06	2952302	C	A	CAAGAACCGAAATATTCGCCTGG	AATATTTGTGGAGGGTATGTTGGT	442,23	664,24	60.243	58.162	47.826	37.5	223	1	Chr06_+_2952194_2952416_0_0_223
PB080	C06	3834679	T	G	ACATGAATGACCGTCAGATACCAT	AATACTTCCCTCACTTGTGGGTTT	339,24	574,24	59.898	60.141	41.667	41.667	236	1	Chr06_+_3834468_3834703_0_0_236
PB081	C06	4070103	G	T	TAATCAATTGGCTCTGCATGTGAC	TCGATTTATTACCCTCTCCCAATCA	405,24	614,25	59.903	59.395	41.667	40	210	1	Chr06_+_4069958_4070167_0_0_210
PB082	C06	4332440	A	G	ACTTCGGACCAGAATATGGAACAA	GTTGCACTTATCTCAAGGGGTTTC	360,24	577,24	60.02	60.083	41.667	45.833	218	1	Chr06_+_4332250_4332467_0_0_218
PB083	C06	4698730	C	T	TTTTAAGGCGCACATACCAAGTTT	GTGTTTAAGGCTTCATGTGTTCCA	494,24	717,24	59.962	59.963	37.5	41.667	224	1	Chr06_+_4698674_4698897_0_0_224
PB084	C06	6746410	T	C	TGATGCTTTACCCTATTGAAACAGT	TCTTGTTTTTCGAGTGTTTACCGT	465,25	660,24	58.755	59.369	36	37.5	196	1	Chr06_+_6746325_6746520_0_0_196
PB085	C06	9293908	T	C	TGAGTAACCTCATGATTGGAGTCG	GGGTAGAGAAATACTGCACATCCA	393,24	631,24	60.142	60.142	45.833	45.833	239	1	Chr06_+_9293751_9293989_0_0_239
PB086	C06	10013026	T	C	AGTGTTCATATGACCTAATGACCCA	AAAACAAAGTCGAGTCGGGTTAAG	395,25	596,24	59.572	59.728	40	41.667	202	1	Chr06_+_10012871_10013072_0_0_202
PB087	C06	11414155	G	C	CTACAATGGCCTTAAACCAAGCAA	GGAGAAGACTCAGCTACATACCAC	461,24	698,24	60.022	60.202	41.667	50	238	1	Chr06_+_11414066_11414303_0_0_238
PB088	C06	12708927	C	G	ATCCTAAAGTTTATATTTATTTGGT	TGGACGAAATCGTCTATCTACATCT	455,25	696,25	50.696	59.236	20	40	242	1	Chr06_+_12708832_12709073_0_0_242
PB089	C07	269593	T	C	CCCACATCCAAACACAAGTTCAAA	CTCTACAACTCTCTCTCTCTCACG	373,24	609,24	60.382	59.433	41.667	50	237	1	Chr07_+_269416_269652_0_0_237
PB090	C07	1209379	C	T	ATTTGTTAAGGTATATGTGGCCGT	TTGGCGTTTCATTATTTGTCATTT	464,24	654,24	58.558	56.658	37.5	29.167	191	1	Chr07_+_1209293_1209483_0_0_191
PB091	C07	2297687	C	T	ATTGTGAGGTTGATATGGTTGGGC	ACATAATCCTCACACAATCCACCC	451,24	699,24	61.416	60.629	45.833	45.833	249	1	Chr07_+_2297588_2297836_0_0_249
PB092	C07	3048534	C	T	TAATTATTGGGCTTGACGCATTGA	GGCCAAGGTGATTGAGATAGGATT	525,24	735,24	59.358	60.447	37.5	45.833	211	1	Chr07_+_3048509_3048719_0_0_211
PB093	C07	3499210	T	A	AGGGTGTGAAACCTTTTCCTAACA	AAGGCCTTTTCAGGCGTTTTC	347,24	571,21	60.326	59.931	41.667	47.619	225	1	Chr07_+_3499007_3499231_0_0_225
PB094	C07	4034470	C	T	ATGCTGTTCCTTTCCAAATATGCC	GCTCATGTGCTATTCTTTGCATCA	406,24	630,24	60.142	60.202	41.667	41.667	225	1	Chr07_+_4034326_4034550_0_0_225
PB095	C07	8563017	C	T	TAACATGCGGTATCAACATCTTCC	AAAATTAGGAGTGACCAAGGAGGG	441,24	661,24	59.186	60.264	41.667	45.833	221	1	Chr07_+_8562908_8563128_0_0_221
PB096	C07	9454806	G	A	TGAGATCCACAGAGAGTTTGATGG	CAACGATGGATACCTGAATGATGC	513,24	730,24	60.081	60.084	45.833	45.833	218	1	Chr07_+_9454769_9454986_0_0_218
PB097	C07	10013191	A	C	TTTACTAGCCCTTAGCTTCTTGGG	TCAACTTACTTGCAGGCTTCTTTG	411,24	655,24	60.081	59.963	45.833	41.667	245	1	Chr07_+_10013052_10013296_0_0_245
PB098	C07	10711387	C	T	CCCACTATTTCCTCGAGTCTCAAT	GCTTCTTCTTCTCCTAGTTTCCGA	478,24	686,24	59.9	60.082	45.833	45.833	209	1	Chr07_+_10711315_10711523_0_0_209
PB099	C07	11160441	T	A	CAAACATGGCAACACCCTGTTC	TGTGGTCCTCATTAGTTTCATGTG	484,22	724,24	60.803	58.997	50	41.667	241	1	Chr07_+_11160375_11160615_0_0_241
PB100	C08	162621	A	T	CCAACCCTTTTAGTTTGGTTCGTT	ATGGTGTTCCTTTTGAATGTGGTC	525,24	720,24	60.142	59.961	41.667	41.667	196	1	Chr08_+_162596_162791_0_0_196
PB101	C08	1185067	G	T	TACCCTATGGCAGGTGTATTTTGT	AGATCAAAGCAAAGAGAGGCTACA	522,24	747,24	59.771	60.02	41.667	41.667	226	1	Chr08_+_1185039_1185264_0_0_226
PB102	C08	1407788	A	G	CTGACCATTCAACGTTTTCTCACA	ATTTGAGGAAGTAGGTCAACATGC	447,24	643,24	59.965	59.298	41.667	41.667	197	1	Chr08_+_1407685_1407881_0_0_197
PB103	C08	2111990	C	T	TTCATCGTAATTGAGTGGTCGAGT	TGGAAAGGTTTTAGTTCGAGTTGC	484,24	693,24	60.082	59.964	41.667	41.667	210	1	Chr08_+_2111924_2112133_0_0_210
PB104	C08	3028283	G	A	TAGTTTTGTTTTTAAAGGCCGATT	AGATGAAAGTCTCACATCGGCTAA	419,24	637,24	56.031	59.84	29.167	41.667	219	1	Chr08_+_3028152_3028370_0_0_219
PB105	C08	10965216	G	T	AATGAAAAGGGATGCAAAAAGGGG	TGTGCTACCATCAATTATCAACAT	480,24	677,24	60.507	56.73	41.667	33.333	198	1	Chr08_+_10965146_10965343_0_0_198
PB106	C08	11082396	T	C	TTCCTTTCACGAATGCGAATGTG	AAAAAGGGCGCGGAAATTAAACTA	525,23	730,24	60.365	60.022	43.478	37.5	206	1	Chr08_+_11082371_11082576_0_0_206
PB107	C08	11302767	A	T	AATGCTATGGCGTCATGTTTTCTT	AAGTCATCCAACACGAATTCTACA	425,24	617,24	59.842	58.453	37.5	37.5	193	1	Chr08_+_11302642_11302834_0_0_193
PB108	C08	11841936	C	T	TCTAAGTAACCCATTACCACCGTT	TCTGTACGTCGAGTTCCAGATTTT	454,24	680,24	59.468	60.023	41.667	41.667	227	1	Chr08_+_11841840_11842066_0_0_227
PB109	C08	13130387	T	C	CATTTTTGTGAGGGATCTTTGCCT	GTTTGATTACTATCTCGGTCAGGGA	521,24	737,25	60.021	59.931	41.667	44	217	1	Chr08_+_13130358_13130574_0_0_217
PB110	C08	14162759	A	T	GACCATTTTATGTCTTGTCCACCG	CCTTTCCTTTCATTTCCTTTCCCC	494,24	721,24	60.143	60.02	45.833	45.833	228	1	Chr08_+_14162703_14162930_0_0_228
PB111	C09	2975370	A	G	GCTCGCCATCGGTTTTCTTATTTA	TATTGGGTCACTCTCCATTCACTC	449,24	655,24	59.965	59.838	41.667	45.833	207	1	Chr09_+_2975269_2975475_0_0_207
PB112	C09	3088708	C	T	ACCTCTTGTTCGACACTTTAGTCA	GGAGCTATGTTGGTATGAGGCTTT	379,24	603,24	59.901	60.687	41.667	45.833	225	1	Chr09_+_3088537_3088761_0_0_225
PB113	C09	3750462	G	A	TGACGATGAGATCTAAATCCGCTT	AGCTACAAGATTGTCCTTTTATGT	436,24	657,24	59.962	56.354	41.667	33.333	222	1	Chr09_+_3750348_3750569_0_0_222
PB114	C09	4361300	C	G	TTACTTTTCGAGGACTTCATGGGC	ACCATGATTTAACCGAATTTGGGG	407,24	613,24	61.101	59.839	45.833	41.667	207	1	Chr09_+_4361157_4361363_0_0_207
PB115	C09	6158727	C	T	AACTCCCATCATTTTATATCCATT	TAGGTAGACAGCCCAGGATGAG	442,24	656,22	54.054	60.425	29.167	54.545	215	1	Chr09_+_6158619_6158833_0_0_215
PB116	C09	13825127	G	T	CAACAAGAACAATGGGCTCCTAAG	CAACCCAACTCAATCCTACCCTAT	423,24	659,24	60.083	59.834	45.833	45.833	237	1	Chr09_+_13825000_13825236_0_0_237
PB117	C09	14537702	A	T	ATATCTGCTAGTGGTGATCTTGGC	GAGAGCTCCTCAGCTTTTCAGTAT	504,24	733,24	60.263	60.142	45.833	45.833	230	1	Chr09_+_14537656_14537885_0_0_230
PB118	C09	15133676	T	C	CCAACTCTCATAAACGGGCTCTTA	AGCTCCTTCTTCAATTGGTGGTAT	525,24	739,24	60.383	60.018	45.833	41.667	215	1	Chr09_+_15133651_15133865_0_0_215
PB119	C10	236137	C	T	GCCGTTTTCTGTTGTTTATCATGC	CCGAAAAGCACAATCCAGCTAATA	521,24	757,24	59.91	59.665	41.667	41.667	237	1	Chr10_+_236108_236344_0_0_237
PB120	C10	1324131	A	G	TTATGTGTCTGGTGCCTCATTGAC	TGGTGAAACATAAAAACAGCACCT	522,24	741,24	61.103	59.596	45.833	37.5	220	1	Chr10_+_1324103_1324322_0_0_220
PB121	C10	1801584	C	T	GCTGGTATTTCAATAGGAGGAACG	TCAAGAGAACTAGAAAAGCTTCCG	351,24	573,24	59.488	58.769	45.833	41.667	223	1	Chr10_+_1801385_1801607_0_0_223
PB122	C10	2581936	C	T	GTCTATTCATTTCCTTCACCAGCC	TCGTGGATTCAATCTGAAGTCTGT	414,24	643,24	59.663	60.021	45.833	41.667	230	1	Chr10_+_2581800_2582029_0_0_230
PB123	C10	2692125	C	T	TGAGGTAGGCACAAACCATAATCA	TGTATACATCGGCGAATTTGATGC	516,24	721,24	60.019	60.084	41.667	41.667	206	1	Chr10_+_2692091_2692296_0_0_206
PB124	C10	3482606	A	G	CAATGTCGTGATCTTGACACACTC	TAGTTCTTGATTCTGTGGGCTTCA	456,24	676,24	60.143	59.958	45.833	41.667	221	1	Chr10_+_3482512_3482732_0_0_221
PB125	C10	5111183	C	T	TGTGAACTACTGCTTTCTTGGTCT	TTAGACTTGAGCACTTTAAGCAGC	457,24	705,24	60.142	59.548	41.667	41.667	249	1	Chr10_+_5111090_5111338_0_0_249
PB126	C10	6283091	T	C	ATATCCTTGCTAAATGAGGTCCCC	TAGTCATCAATGCCCTAAGACGAC	499,24	683,24	59.957	60.202	45.833	45.833	185	1	Chr10_+_6283040_6283224_0_0_185
PB127	C10	8741265	C	T	GTTGTGACTTTCACGTCAGACAAT	GGCCCTTTAACAAGCCTATCTTTG	391,24	604,24	59.966	60.142	41.667	45.833	214	1	Chr10_+_8741106_8741319_0_0_214
PB128	C10	14365322	G	A	TAATCATGAATCAGGTGGGTCCAA	CCGATCTCGAGACTTGGTTCTATC	496,24	739,24	59.771	60.32	41.667	50	244	1	Chr10_+_14365268_14365511_0_0_244
PB129	C10	14823435	A	G	AAGTTGATACTCCTCCAGAACTTT	TATCATGGCCACAAACGTCTCTT	372,24	589,23	57.559	60.307	37.5	43.478	218	1	Chr10_+_14823257_14823474_0_0_218
PB130	C10	15985552	C	T	GATATGTACAAAATGCTAGCGGGG	CTTCTTTGGTAGCTCTCCTTTTGC	369,24	598,24	59.846	60.083	45.833	45.833	230	1	Chr10_+_15985371_15985600_0_0_230
PB131	C10	16210285	G	A	CCTGATTGAACTTAGCTGTTTTGC	CTTGGGCTATTCTGGTCTCCATTC	439,24	659,24	59.08	60.986	41.667	50	221	1	Chr10_+_16210174_16210394_0_0_221
PB132	C11	817770	T	C	TGTGTAGAGTGTTTCTTCTGCACT	TCAAGTCGATTTGTCGGGAGATAA	525,24	764,24	60.142	59.841	41.667	41.667	240	1	Chr11_+_817745_817984_0_0_240
PB133	C11	1489084	C	T	AACCAATTGAGTTACGGTGAAGTT	TCTTCCAACCCATAATTCTCATGC	514,24	710,24	59.115	59.111	37.5	41.667	197	1	Chr11_+_1489048_1489244_0_0_197
PB134	C11	1820261	A	C	TCGGTTTCTGATTAAAGGTCGTGT	TCGTTTCAGAGAAAGCTTGCATTA	405,24	594,24	60.502	59.245	41.667	37.5	190	1	Chr11_+_1820116_1820305_0_0_190
PB135	C11	3343222	T	C	GCTCGTCTAGTGGAAAGTTAGTCA	ACATTCACAGAGCTCTAATCTTAAT	497,24	714,25	60.083	56.111	45.833	32	218	1	Chr11_+_3343169_3343386_0_0_218
PB136	C11	4015012	G	A	ACGGTATCAAGAGAAAACTGTCCA	TAGATGGGTTGATAGCCCCAAAAT	479,24	688,24	59.96	59.83	41.667	41.667	210	1	Chr11_+_4014941_4015150_0_0_210
PB137	C11	4988609	G	A	TGTCACTTCCTTTCTCAGCTCAAT	GCGTCATCCAGGAATCTAAGAAAC	358,24	576,24	60.202	59.729	41.667	45.833	219	1	Chr11_+_4988417_4988635_0_0_219
PB138	C11	5547999	A	G	TCATGTATCGTATAGGAGATGAACCA	TAATTGATGCGTCTAATTCGCAGT	398,26	594,24	59.054	59.191	38.462	37.5	197	1	Chr11_+_5547847_5548043_0_0_197
PB139	C11	6813483	T	A	ATAGCAAGGGAAGTTAGTGTAGGC	TACCAGATCTTCCTTTGTTGCAGA	461,24	689,24	60.142	59.958	45.833	41.667	229	1	Chr11_+_6813394_6813622_0_0_229
PB140	C11	7486089	C	T	GGCTTTCTGAACGATGCAACAATA	TAAAAGAAACCCCACAACTCTCCT	357,24	585,24	60.379	59.833	41.667	41.667	229	1	Chr11_+_7485896_7486124_0_0_229
PB141	C11	11663622	T	C	AGAAAGACAACAATATCCACCCTCA	GAAAGTTTTAAAAGGGTGCCCTCC	390,25	598,24	59.986	60.503	40	45.833	209	1	Chr11_+_11663462_11663670_0_0_209
PB142	C11	15831743	T	C	TCAGTTGGTACTGTCGATTGATGT	GACGCTCGTTGAGACCTTTATTTG	475,24	670,24	60.021	60.434	41.667	45.833	196	1	Chr11_+_15831668_15831863_0_0_196
PB143	C11	18239587	A	G	TTAATCTGAGCTTCATACGCCAGT	CGATAAGGAACACAATCCTTTCCC	505,24	729,24	60.142	59.664	41.667	45.833	225	1	Chr11_+_18239542_18239766_0_0_225
PB144	C11	19033693	T	C	AGCTCTCGAAGAGTTAAAATTGGT	TTGCCATGCCAATCAACAACATTC	445,24	660,24	58.448	61.335	37.5	41.667	216	1	Chr11_+_19033588_19033803_0_0_216
PB145	C11	19261581	C	T	AATTCGCTTCCTCAAACGTTCAAT	GATTCAAACGAAAGTCGAGCACTA	369,24	589,24	60.023	59.615	37.5	41.667	221	1	Chr11_+_19261400_19261620_0_0_221
PB146	C11	20411166	G	A	TCGGACATGGTTAAGAACAGTAGG	CAGCTAGGAAGAGATTTCCACACT	395,24	594,24	60.082	60.081	45.833	45.833	200	1	Chr11_+_20411011_20411210_0_0_200
PB147	C12	1321880	G	A	ATTAACCAAGGCCCTTATCCACTT	ATGGAGAGGTTTCCACACCTTTAT	402,24	647,24	60.017	59.708	41.667	41.667	246	1	Chr12_+_1321732_1321977_0_0_246
PB148	C12	1908787	A	C	CCTTCTAAGCTTCCCCTCAAGATT	AGACCGTTGATATTTGGTCTCGAA	342,24	583,24	60.08	60.082	45.833	41.667	242	1	Chr12_+_1908579_1908820_0_0_242
PB149	C12	2022713	G	T	GACCGAATCGAAGATCAATTACCG	GAGCCCCGAATATCTCAAGATTCA	417,24	607,24	59.852	60.263	45.833	45.833	191	1	Chr12_+_2022580_2022770_0_0_191
PB150	C12	2914071	A	C	TGTTTTGGTATCAAGGAGAGAGCA	GCAACTCCCAAGAGTCGATAGTAA	403,24	637,24	59.958	60.142	41.667	45.833	235	1	Chr12_+_2913924_2914158_0_0_235
PB151	C12	4531824	C	G	TCATGATATACTTCGCCAACGACA	CCCACCAATGGGAACAAAAGATAG	463,24	691,24	60.202	59.84	41.667	45.833	229	1	Chr12_+_4531737_4531965_0_0_229
PB152	C12	12250611	G	T	GTTTTGTCCTACGAACCCGAAATC	TCTGAGTATCGTGGTTTTGCTACA	521,24	747,24	60.378	60.022	45.833	41.667	227	1	Chr12_+_12250582_12250808_0_0_227
PB153	C12	12795244	A	G	TGTAACAACCAAACTCTTTTGACT	TGTTTCAGAGAAGAGCATTGAGGT	523,24	759,24	57.172	60.202	33.333	41.667	237	1	Chr12_+_12795217_12795453_0_0_237
PB154	C12	13699685	T	C	GGCTGGTTACTACAATGCTAGAGA	ACTTGGATTCTCTTTCTTCCTCTTGT	395,24	589,26	59.9	60.183	45.833	38.462	195	1	Chr12_+_13699530_13699724_0_0_195
PB155	C12	14424894	C	T	CTTGCAGGTCAGCATCTTCACT	TCAATCAGAAAATGCTTCTAATTTTT	388,22	600,26	60.875	54.959	50	23.077	213	1	Chr12_+_14424732_14424944_0_0_213
PB156	C12	15382398	G	A	ATATCAATGATCTTCCGGGACTCG	GATATCAAAGCAGAACTCCTCCCT	381,24	618,24	60.082	59.898	45.833	45.833	238	1	Chr12_+_15382229_15382466_0_0_238
PB157	C12	15746834	C	A	GCATGTGATGAACATTCTCCAACT	CATTTTTGTGGCATGTCTGCATTA	448,24	667,24	59.843	59.07	41.667	37.5	220	1	Chr12_+_15746732_15746951_0_0_220
PB158	C13	18071	C	T	AAACACATTGATTCCACTCGTTCC	ATGGCTGAGATGTTCAGTCTACTC	509,24	716,24	60.023	59.901	41.667	45.833	208	1	Chr13_+_18030_18237_0_0_208
PB159	C13	1004444	G	A	AACCGAACAGAATGAAACAGGTAA	GGAGTGCTCACAAAGAGTTTTAGG	386,24	606,24	58.873	59.786	37.5	45.833	221	1	Chr13_+_1004280_1004500_0_0_221
PB160	C13	2089548	T	C	TGATGCGTTCTCTCCACTATTCAT	AAAATCCTATCAAAAGAGGGCTCC	397,24	633,24	59.9	58.796	41.667	41.667	237	1	Chr13_+_2089395_2089631_0_0_237
PB161	C13	2310377	C	T	CACCATCTCTTCACTTCGCTTTTT	GGTTGTAAGGCTACACACAAGAAC	497,24	720,24	60.024	60.024	41.667	45.833	224	1	Chr13_+_2310324_2310547_0_0_224
PB162	C13	10704898	A	G	TAGAGATGTCGCTATATGCATGAC	CTTAGGGTTTGTAGCCCTTAGGTT	510,24	704,24	58.115	60.019	41.667	45.833	195	1	Chr13_+_10704858_10705052_0_0_195
PB163	C13	13208656	T	A	GACCTCCAATCATCCAACCTGTAT	ATAACCTCCAAGCATTAATCACGC	459,24	676,24	60.141	59.724	45.833	41.667	218	1	Chr13_+_13208565_13208782_0_0_218
PB164	C13	14624842	T	C	TGTGTCATTGGTACTTGCTACTCA	TGGACCAAATTGAACCTAAGTGGT	511,24	748,24	59.96	60.387	41.667	41.667	238	1	Chr13_+_14624803_14625040_0_0_238
PB165	C13	15310540	G	T	ACCATGCAATGAAATTACCATTTTGT	AGATATGGTCAGCCATTACATTTC	357,26	573,24	59.059	56.865	30.769	37.5	217	1	Chr13_+_15310347_15310563_0_0_217
PB166	C14	426763	T	G	ACCTTTTGTATCGAGTTATTTGCG	GCATTTGGAAAGATTCGTAGTGCT	525,24	761,24	58.135	60.143	37.5	41.667	237	1	Chr14_+_426738_426974_0_0_237
PB167	C14	1616398	C	T	GAGCTTTCATTCTGTTGCTGAGTT	CAACATGGAGAATGTTGGGATGAC	508,24	711,24	60.023	60.142	41.667	45.833	204	1	Chr14_+_1616356_1616559_0_0_204
PB168	C14	1965374	A	C	TGCATCTCGCATTTTTCATCATTT	CACGTGTCCTCTGTTCGTCC	495,24	740,20	58.587	60.664	33.333	60	246	1	Chr14_+_1965319_1965564_0_0_246
PB169	C14	3160107	T	A	CTGGTACCACCACTAGATCTCAAA	CACGGTTTATTCCTTGCTATGACC	433,24	664,24	59.534	59.965	45.833	45.833	232	1	Chr14_+_3159990_3160221_0_0_232
PB170	C14	4324864	T	A	CACATGCATCCTTATAACCCATATT	TTGTTCGTCAAAATCTCGAAAGGG	507,25	675,24	57.292	60.024	36	41.667	169	1	Chr14_+_4324821_4324989_0_0_169
PB171	C14	4890044	C	T	CATGGTTTTGGTTTTGCTTTTGGT	GAAGTTCTTATGATTGAGCCACCG	438,24	654,24	59.843	59.965	37.5	45.833	217	1	Chr14_+_4889932_4890148_0_0_217
PB172	C14	5667695	G	T	TGGTCTGTCATCAACCATTCCTTA	ACTCCAATGCCTTGACCATTTATC	375,24	587,24	59.712	59.354	41.667	41.667	213	1	Chr14_+_5667520_5667732_0_0_213
PB173	C14	13639734	T	C	AGTATGCTCAACATGTATTTGGTGT	TCGCTGAAGGTATTATTCACGCTA	379,25	617,24	59.054	59.963	36	41.667	239	1	Chr14_+_13639563_13639801_0_0_239
PB174	C14	15868100	T	C	TAGCTTTTTCAGCATTCACAGTCA	GAAAGAGCTTAAGGTCGTGTTACG	525,24	720,24	59.179	59.91	37.5	45.833	196	1	Chr14_+_15868075_15868270_0_0_196
PB175	C14	17374816	C	T	TGAATTCACTTATGAAATTTGTGTA	GCAAGATGTCACAACTCACTCATT	506,25	740,24	53.747	59.785	24	41.667	235	1	Chr14_+_17374772_17375006_0_0_235
PB176	C14	17908234	A	G	AGGGTTATGAACTAAACGAGAGTT	TCCCTGTCTTTGTGGATTTACCAT	475,24	710,24	57.644	59.956	37.5	41.667	236	1	Chr14_+_17908159_17908394_0_0_236
PB177	C14	18581791	T	C	TTCACTGCTCCATTTCCATTTTCC	AGCAATCTACACGGTTACTAGTGG	443,24	661,24	60.021	60.142	41.667	45.833	219	1	Chr14_+_18581684_18581902_0_0_219
PB178	C14	19813916	A	C	CAAGAAATCCGGCATCGAAGTAAC	CATTCGCCTTCTTCTGGTTTTTCA	498,24	716,24	60.494	60.262	45.833	41.667	219	1	Chr14_+_19813864_19814082_0_0_219
PB179	C14	21284894	T	C	AGTCAAAATTATTGGGATTAGTTGGT	TTTTTATTTCCAGAAAAGGCGTGC	393,26	620,24	57.335	59.252	30.769	37.5	228	1	Chr14_+_21284737_21284964_0_0_228
PB180	C15	359043	A	G	CGTCTACAATACGTGTTTATTTCT	TACACTTATTCCTCTCTCCAGCG	465,24	684,23	55.356	59.367	33.333	47.826	220	1	Chr15_+_358958_359177_0_0_220
PB181	C15	799379	A	G	TCTCCAGTCTCAATTCTTTCAACG	TTTGTCTCACAATGCACTTTCTGG	457,24	680,24	59.009	60.202	41.667	41.667	224	1	Chr15_+_799286_799509_0_0_224
PB182	C15	1019472	A	C	GCCCAATCTCTGTTCTCTTTTTGT	GTTTTTATGCCAGAAATCCCCCAT	408,24	627,24	59.721	59.836	41.667	41.667	220	1	Chr15_+_1019330_1019549_0_0_220
PB183	C15	1349980	T	A	ATACCTCGATAAGTTGCAGGTTCC	ACCTAATTTCTCAACAGATTCAGCG	414,24	626,25	60.443	59.647	45.833	40	213	1	Chr15_+_1349844_1350056_0_0_213
PB184	C15	2818609	G	A	TAAGGGAGGTAGACTGTGAGATCC	TTGTTGCTTTGCCACGTTCTATAC	464,24	695,24	60.387	60.32	50	41.667	232	1	Chr15_+_2818523_2818754_0_0_232
PB185	C15	3833427	G	A	ATTAAAGGGAATCGCGACAATCAC	AGATTGAGTACGTAAGCTATGGCG	480,24	683,24	59.965	60.557	41.667	45.833	204	1	Chr15_+_3833357_3833560_0_0_204
PB186	C15	4066494	A	T	AAAGCTCATTCTTTTCGGTTCGTT	TACAAGGTTTTGGTGGTTCGATTG	483,24	686,24	59.964	59.963	37.5	41.667	204	1	Chr15_+_4066427_4066630_0_0_204
PB187	C15	12559774	C	T	GCGTGTGATATACTTGATTGAGCC	AAGATGAGCTTGAGGTTAGCACTT	370,24	611,24	60.084	60.263	45.833	41.667	242	1	Chr15_+_12559594_12559835_0_0_242
PB188	C15	12676106	T	C	TGTTAGGTTATGGAGTCTGCTCTC	ACATTTTCAAAGCTCTACAGGACG	362,24	578,24	59.597	59.548	45.833	41.667	217	1	Chr15_+_12675918_12676134_0_0_217
PB189	C15	12902238	C	T	GTGCGACTACTATCATCCACATCT	CTTGACTTGATGTTTGCGGTAAGT	485,24	688,24	60.023	60.024	45.833	41.667	204	1	Chr15_+_12902173_12902376_0_0_204
PB190	C15	13148353	C	T	AGAAGAAAAGGACCCTCTGGATTT	CTCAGATGCATAATTGAAGGAGGC	494,24	698,24	59.645	59.784	41.667	45.833	205	1	Chr15_+_13148297_13148501_0_0_205
PB191	C15	15337720	A	C	GGAGACAAAGGAGAAGGACTCAAT	ACCATTTGAGTAAGAGTGTGAGCA	379,24	616,24	60.02	60.202	45.833	41.667	238	1	Chr15_+_15337549_15337786_0_0_238
PB192	C16	2075707	C	G	AACATTCTCGAAAGAACAGCTACC	AAAATAGGGTTTAGGGTTTAGGCT	400,24	622,24	59.309	57.838	41.667	37.5	223	1	Chr16_+_2075557_2075779_0_0_223
PB193	C16	2532047	T	C	CGTTTGATCATCCCGACATTCTTT	GATCAAATGTCTACCCACGGTTTG	389,24	624,24	59.905	60.143	41.667	45.833	236	1	Chr16_+_2531886_2532121_0_0_236
PB194	C16	3227351	T	C	TTTCGTTGAACGTTTGAACTCGAT	TTGCTTTGCCTCTAAGTCATTTGT	447,24	651,24	59.967	59.416	37.5	37.5	205	1	Chr16_+_3227248_3227452_0_0_205
PB195	C16	8537133	C	T	GACCAAGTTGATACCTTTTCGTGG	TCCTACCAACTCCTTCCTATTCCA	422,24	614,24	60.083	60.265	45.833	45.833	193	1	Chr16_+_8537005_8537197_0_0_193
PB196	C17	540690	C	T	CTCACAATTCACTCATGTCCGATG	AAAATCCACAAATGGACTTGACCC	488,24	718,24	59.966	59.96	45.833	41.667	231	1	Chr17_+_540628_540858_0_0_231
PB197	C17	925666	T	C	AGATCTGAGTTGCTTACTCTTGCC	GGCGAAAGGAGAAGTTTTACAGAC	442,24	666,24	60.623	60.084	45.833	45.833	225	1	Chr17_+_925558_925782_0_0_225
PB198	C17	2217730	A	G	GCTCAAGCCTTCTAATAACCAACC	AAGTGCCAGTACTTGTTTTCCAAC	353,24	585,24	59.903	60.142	45.833	41.667	233	1	Chr17_+_2217533_2217765_0_0_233
PB199	C17	2909569	T	C	GGGCCCCACTCTATTGAATTTTTA	TCAAAATACAACCCCACCCATCTC	468,24	684,24	59.04	60.813	41.667	45.833	217	1	Chr17_+_2909487_2909703_0_0_217
PB200	C17	9839661	G	A	GACGTATTCGTACCTCTTGGGTTT	GCCTTAATGAACGGTCAACTATCC	514,24	734,24	60.619	59.727	45.833	45.833	221	1	Chr17_+_9839625_9839845_0_0_221
PB201	C17	11001323	C	T	TAGCAAAAATCTCAAGTTCACCCG	GTTAGCGATTCTTTAAGGTCCGTG	480,24	711,24	59.785	59.967	41.667	45.833	232	1	Chr17_+_11001253_11001484_0_0_232
PB202	C17	11781300	G	A	TGGATGGTTTCATCAACATCGACT	GCTCTGTTCTTTCATCTGGTTCTG	459,24	691,24	60.565	59.846	41.667	45.833	233	1	Chr17_+_11781209_11781441_0_0_233
PB203	C17	12343313	C	G	CTATCGAGTTGTCATGAACGAGGT	ATCCATATCCAAACTCAGTCCAGC	466,24	686,24	60.439	60.445	45.833	45.833	221	1	Chr17_+_12343229_12343449_0_0_221
PB204	C17	13915743	C	T	ATGCAAATATTATGCGGCCCTATT	TGTGAAATGATTGGGCTCCTTTTT	512,24	732,24	59.289	59.652	37.5	37.5	221	1	Chr17_+_13915705_13915925_0_0_221
PB205	C17	14026405	A	G	CTAAAGCCGAAGTTCACGATCATT	TCCTTGACCTCATTGTTGCTCATA	510,24	720,24	59.67	60.019	41.667	41.667	211	1	Chr17_+_14026365_14026575_0_0_211
PB206	C17	14488805	A	G	CAAATTGCCTAAGCTTGCTACTCA	AGGCTCAAGTCTGTATCACTTTGT	517,24	757,24	59.843	59.959	41.667	41.667	241	1	Chr17_+_14488772_14489012_0_0_241
PB207	C17	14718883	T	C	CCGTTGGAATAATTAATGTTATCCCTCA	ATCCTAAACCCTCAGAACGTCAAA	505,28	710,24	59.802	59.959	35.714	41.667	206	1	Chr17_+_14718838_14719043_0_0_206
PB208	C17	15055894	A	G	AGGCTTCAGGTCTTTTCCCTTTAT	GGAAGTGGTGCTGAAAGTTTACAT	505,24	727,24	59.955	59.722	41.667	41.667	223	1	Chr17_+_15055849_15056071_0_0_223
PB209	C18	2015310	C	T	TTTTAGGAGACCTTAAGTCTGGGC	GATGAGTACAAACCTGTACCCTGT	448,24	666,24	60.02	60.02	45.833	45.833	219	1	Chr18_+_2015208_2015426_0_0_219
PB210	C18	2904421	T	C	TTGTCGATTTAAAAGGCCAGGTTC	ACCTTTCACTTCAGCTTTTCTCAG	402,24	608,24	60.023	59.422	41.667	41.667	207	1	Chr18_+_2904273_2904479_0_0_207
PB211	C18	3937293	G	A	ATACACAGGGAATCACGAACTCTC	TAAGAGGCTTGCCCATCTTATCAA	464,24	660,24	60.142	59.834	45.833	41.667	197	1	Chr18_+_3937207_3937403_0_0_197
PB212	C18	5159624	C	A	TACGATCATGGGATTTCTCCACTC	GGTTCTATGAAGAAATCGGGTCCT	452,24	685,24	59.961	60.142	45.833	45.833	234	1	Chr18_+_5159526_5159759_0_0_234
PB213	C18	6011331	T	A	TGGACTTATTTGGCTCGTCTAAAA	AAATGCTACGCTATCAAATTCCCC	383,24	606,24	58.447	59.722	37.5	41.667	224	1	Chr18_+_6011164_6011387_0_0_224
PB214	C18	15493667	C	T	TCTTCGGAGTTGCCTTCAAGAATA	GGACAAGGGTTTCATCTAACCTGA	447,24	658,24	60.021	60.263	41.667	45.833	212	1	Chr18_+_15493564_15493775_0_0_212
PB215	C18	16165807	G	A	TACTTACTCTAAGTTTGGGGAGGC	ATCGTCGTTTTTCGATTTGCAATG	514,24	738,24	59.531	59.679	45.833	37.5	225	1	Chr18_+_16165771_16165995_0_0_225
PB216	C18	16620777	G	T	TCTAAAACAAGGCATTACACGACG	ACGAAGGTTCCTACTCGAGTTTTT	460,24	701,24	59.849	60.202	41.667	41.667	242	1	Chr18_+_16620687_16620928_0_0_242
PB217	C18	17068668	C	A	TGGTTCTTGGTTCTCGGTCTTATT	GTTGTAGGACTCCACATTGTACCT	422,24	624,24	59.959	60.02	41.667	45.833	203	1	Chr18_+_17068540_17068742_0_0_203
PB218	C18	18029577	G	T	TTAATCACCGGTAAGCTTCGATTG	GATAATAGAAACACTCTCGCGCAC	471,24	710,24	59.431	60.086	41.667	45.833	240	1	Chr18_+_18029498_18029737_0_0_240
PB219	C18	18504214	G	A	GTTGCACGACATCTCCTTTCTTTA	TCTCTCTTCCACGTTTCCATAGAC	388,24	625,24	59.549	59.842	41.667	45.833	238	1	Chr18_+_18504052_18504289_0_0_238
PB220	C18	18946254	T	C	GCATCTCCATGGTATTTGCCCTA	AGAAGATGTGTTAGGGCTTCTCAG	482,23	681,24	60.498	60.081	47.826	45.833	200	1	Chr18_+_18946186_18946385_0_0_200
PB221	C18	19782163	T	C	CGTCTGCTTAAACCAACCGTATC	TAAGGTGTCAAACATGCACATCAC	436,23	661,24	59.938	60.023	47.826	41.667	226	1	Chr18_+_19782049_19782274_0_0_226
PB222	C18	19942454	C	T	AAAACTTGAGCTTGCACTCATCTC	TCTTTCACTCTTCTCCTCCATTCC	454,24	683,24	60.023	59.776	41.667	45.833	230	1	Chr18_+_19942358_19942587_0_0_230
PB223	C19	1642801	T	C	CGTGACTTTACTTTTGGTTTCCCA	TCCTCCCCATTTGAAAGCTCTTAT	354,24	595,24	59.903	59.769	41.667	41.667	242	1	Chr19_+_1642605_1642846_0_0_242
PB224	C19	2087131	C	T	CTTAAGTTAGTCTCTCGAGCCTGG	CCGGTTAAACCCTTCCTAGATTCA	377,24	600,24	60.202	60.081	50	45.833	224	1	Chr19_+_2086958_2087181_0_0_224
PB225	C19	2446607	T	C	AAGAATTGTCTGATACACAACCCA	ACAGTATCATGGACTTGTATGTTT	499,24	706,24	58.37	56.108	37.5	33.333	208	1	Chr19_+_2446556_2446763_0_0_208
PB226	C19	7489229	G	A	TGGGAAAATATTGGGACTTCATGC	GATCCATTAGTCGATTCGCACTTC	394,24	620,24	59.595	59.851	41.667	45.833	227	1	Chr19_+_7489073_7489299_0_0_227
PB227	C19	8122080	A	C	TGTGGCTGCTATCTAAATCACTGT	AGTTAAGCCGGTCAATCTCTACTC	455,24	664,24	60.081	59.902	41.667	45.833	210	1	Chr19_+_8121985_8122194_0_0_210
PB228	C19	8389402	G	T	CCCTAGAATTCCTGCAATCTTCCT	TCATAACTTTGTTTGCTGCGAGTT	430,24	653,24	60.141	59.964	45.833	37.5	224	1	Chr19_+_8389282_8389505_0_0_224
PB229	C19	9432739	C	G	CCACCACGTTATTCATGTTCTCAC	ACCAACTCGATGGTTCTTACCTTT	376,24	580,24	60.143	60.202	45.833	41.667	205	1	Chr19_+_9432565_9432769_0_0_205
PB230	C19	9923198	A	T	AAGTGTTCATATGACTCGTGAACC	CGAACCTCAACTATTCTGAATCTCC	440,24	660,25	59.07	59.249	41.667	44	221	1	Chr19_+_9923088_9923308_0_0_221
PB231	C19	11161136	C	T	TGCAAACTTGAGTTATACTCGTTCG	ATCGAGACGTTGCATATAGTTCGT	514,25	713,24	59.882	60.261	40	41.667	200	1	Chr19_+_11161100_11161299_0_0_200
PB232	C20	472102	A	G	AGGACGAGGAAGAAGGTATCTTTG	GATGCCATAATCAGGTTCGAAGTC	389,24	594,24	59.839	59.788	45.833	45.833	206	1	Chr20_+_471941_472146_0_0_206
PB233	C20	696816	A	G	ATTCGCCGTCAGTTTTCTCTCTAT	TGTTGGTAAGGACGTGTGATCTTT	500,24	730,24	60.142	60.444	41.667	41.667	231	1	Chr20_+_696766_696996_0_0_231
PB234	C20	1294885	A	G	TTTTGCCACTCCAATTCTAGTAAA	TGCTATCATTTCTTTAACTTCTCA	417,24	638,24	56.785	54.298	33.333	29.167	222	1	Chr20_+_1294752_1294973_0_0_222
PB235	C20	2397860	A	C	ATCATCAAATGGTCACGATTCACC	CGTAATGGGCTAGAGCAGACAATA	439,24	643,24	59.664	60.262	41.667	45.833	205	1	Chr20_+_2397749_2397953_0_0_205
PB236	C20	3012803	A	C	GCTTAGTTATCCTCACCCCCATAG	TCGTTTCTCTCTCCAACCACAATA	446,24	637,24	60.02	59.718	50	41.667	192	1	Chr20_+_3012699_3012890_0_0_192
PB237	C20	3581494	A	G	GACTAACATCGTAAAAGTCCTGCC	TTTCGAACTCCCCAAGGACACTTA	417,24	646,24	59.671	61.727	45.833	45.833	230	1	Chr20_+_3581361_3581590_0_0_230
PB238	C20	4277741	T	C	CAAACTATTCACCACGGGCTATTC	AGTGCAACTTACTAATGGAGTCGT	491,24	728,24	59.965	60.021	45.833	41.667	238	1	Chr20_+_4277682_4277919_0_0_238
PB239	C20	5690306	G	A	GAAATCGTGAAGCATTAGCGAGAC	ATGGTATTTTTCTTCTGCTGCTCG	525,24	723,24	60.549	59.905	45.833	41.667	199	1	Chr20_+_5690281_5690479_0_0_199
PB240	C20	9874926	A	T	ATCTGGCCTTCAAAATGAGTTCAC	TACGGCCGTTCACAATTTTTCTTA	500,24	719,24	59.781	59.486	41.667	37.5	220	1	Chr20_+_9874876_9875095_0_0_220
PB241	C20	11771694	C	T	ACCCAACTGTTGAAGTTTGATACG	GGTGACCTATAATGTGTTGTTCCG	394,24	613,24	59.725	59.668	41.667	45.833	220	1	Chr20_+_11771538_11771757_0_0_220
PB242	C20	13331756	T	A	GTCTCCACTAAGGACCAGTATTCC	AGTTGTGTGTATACAATGCAAGGC	470,24	679,24	59.9	60.083	50	41.667	210	1	Chr20_+_13331676_13331885_0_0_210
PB243	C20	13828565	C	T	TCACGTCGTTTCAATGTCCTTTTT	AGGGTTAAAAATCGGTACCCTGAG	471,24	696,24	59.905	60.324	37.5	45.833	226	1	Chr20_+_13828486_13828711_0_0_226
PB244	C20	20710057	G	A	CGAATCTCAAACAATGTTCTTGCC	AAAGAACCGTGAGTTAAGGACCTA	515,24	730,24	59.382	59.41	41.667	41.667	216	1	Chr20_+_20710022_20710237_0_0_216
PB245	C20	21570894	C	T	GTGAGTTGGTATGTTCCTACCTGT	TGTGAATCCCTGATTCTTGAGACA	519,24	738,24	60.02	59.713	45.833	41.667	220	1	Chr20_+_21570863_21571082_0_0_220

## Sheet: Sheet6
Table S6. List of the 33 pumpkin accessions used for fingerprinting.
Variety ID	Source/origin
1	America
5	America
7	America
10	America
11	America
16	America
21	India
26	China
29	China
32	India
37	India
39	India
40	India
42	India
49	India
52	India
53	India
56	India
59	India
61	India
62	India
65	India
66	America
67	America
71	India
73	India
75	India
76	India
78	America
79	America
80	America
87	America
90	America

## Sheet: Sheet7
Table S7. DNA fingerprinting profiles of 33 pumpkin accessions derived from 32 core SNPs.
Chr	Pos	Ref	Alt	1	5	7	10	11	16	21	26	29	32	37	39	40	42	49	52	53	56	59	61	62	65	66	67	71	73	75	76	78	79	80	87	90
Chr01	15640097	G	A	0/0	0/0	0/0	0/0	0/0	0/0	0/0	1/1	1/1	./.	0/0	0/0	0/0	0/0	./.	0/0	0/0	0/0	0/0	0/0	0/0	./.	0/0	0/0	0/0	0/0	0/0	0/0	0/0	0/0	0/0	0/0	0/0
Chr02	133675	T	C	1/1	1/1	1/1	1/1	1/1	1/1	0/0	0/0	0/0	0/0	./.	0/0	0/0	0/0	0/0	0/0	0/0	0/0	0/0	0/0	0/0	0/0	1/1	1/1	0/0	0/0	0/0	0/0	1/1	1/1	1/1	1/1	1/1
Chr02	14550616	T	C	1/1	1/1	1/1	1/1	1/1	1/1	0/0	0/0	0/0	0/0	0/0	0/0	0/0	0/0	0/0	0/0	0/0	0/0	0/0	0/0	0/0	0/0	1/1	1/1	0/0	0/0	0/0	0/0	1/1	1/1	1/1	1/1	1/1
Chr03	22968047	T	C	1/1	1/1	1/1	1/1	1/1	1/1	0/0	0/0	0/0	0/0	./.	0/0	0/0	0/0	0/0	0/0	0/0	0/0	0/0	0/0	0/0	0/0	1/1	1/1	0/0	0/0	0/0	0/0	1/1	1/1	1/1	1/1	1/1
Chr04	2123515	T	C	1/1	0/0	1/1	0/0	0/1	0/0	0/0	0/0	0/0	0/0	0/0	0/0	0/0	0/0	0/0	0/0	0/0	0/0	0/0	0/0	0/0	0/0	1/1	1/1	0/0	0/0	0/0	0/0	1/1	1/1	1/1	0/0	0/0
Chr04	18533284	T	C	0/0	0/0	0/0	0/0	0/0	0/0	1/1	0/0	0/0	1/1	0/0	1/1	1/1	0/0	1/1	1/1	1/1	1/1	1/1	0/0	0/0	1/1	0/0	0/0	1/1	0/0	0/0	0/0	0/0	0/0	0/0	0/0	0/0
Chr05	28966	T	G	1/1	1/1	1/1	1/1	1/1	1/1	0/0	1/1	1/1	0/0	./.	0/0	0/0	0/0	0/0	0/0	0/0	0/0	0/0	0/0	0/0	0/0	1/1	1/1	0/0	0/0	0/0	0/0	1/1	1/1	1/1	1/1	1/1
Chr05	13137005	G	A	0/0	0/0	0/0	0/0	0/0	0/0	0/0	0/0	0/0	0/0	1/1	0/0	1/1	1/1	1/1	1/1	1/1	1/1	1/1	1/1	1/1	1/1	0/0	0/0	1/1	1/1	1/1	1/1	0/0	0/0	0/0	0/0	0/0
Chr06	453066	C	T	0/0	0/0	0/0	1/1	0/0	1/1	0/0	0/0	0/0	0/0	0/0	0/0	0/0	0/0	0/0	0/0	0/0	0/0	0/0	0/0	0/0	0/0	0/0	0/0	0/0	0/0	0/0	0/0	0/0	0/0	0/0	0/0	0/0
Chr07	9454806	G	A	0/0	0/0	0/0	0/0	0/0	0/0	0/0	0/0	0/0	0/0	./.	0/0	0/0	1/1	0/0	1/1	0/0	1/1	1/1	1/1	1/1	0/0	0/0	0/0	0/0	0/0	0/0	0/0	0/0	0/0	0/0	0/0	0/0
Chr08	134805	T	C	1/1	0/1	./.	0/1	1/1	1/1	0/1	0/1	0/1	0/1	./.	0/0	0/0	0/1	0/1	0/0	0/0	0/1	0/0	0/0	0/1	0/1	1/1	1/1	0/0	0/0	0/0	0/0	0/1	1/1	1/1	1/1	1/1
Chr08	10793818	C	A	./.	1/1	1/1	1/1	1/1	1/1	0/0	0/0	0/0	0/0	0/0	0/0	0/0	0/0	0/0	0/0	0/0	0/0	0/0	0/0	0/0	0/0	1/1	./.	0/0	0/0	0/0	0/0	1/1	1/1	./.	1/1	1/1
Chr09	15086667	G	A	0/0	0/0	0/0	0/0	0/0	0/0	1/1	0/1	0/1	0/1	./.	0/1	0/0	0/0	1/1	0/0	1/1	1/1	0/0	0/0	0/0	0/0	0/0	0/0	1/1	0/0	0/0	0/0	0/0	0/0	0/0	0/0	0/1
Chr10	337643	G	T	0/0	0/0	0/0	0/0	0/0	0/0	0/0	0/0	0/0	0/0	./.	0/0	0/0	0/0	0/0	0/0	0/0	0/0	0/0	0/0	0/0	0/0	0/0	1/1	0/0	0/0	0/0	0/0	1/1	0/0	0/0	0/0	1/1
Chr10	14365322	G	A	0/0	0/0	./.	0/0	0/0	0/0	1/1	0/0	0/0	1/1	0/0	1/1	1/1	1/1	1/1	1/1	0/0	0/0	1/1	0/1	1/1	1/1	0/0	0/0	1/1	0/0	0/0	0/0	0/0	0/0	0/0	0/0	0/0
Chr11	1820157	A	G	0/0	0/0	0/0	0/0	0/0	0/0	0/0	./.	./.	0/0	0/0	0/0	0/0	0/0	1/1	1/1	0/0	1/1	0/0	0/0	0/0	1/1	0/0	0/0	0/0	1/1	1/1	1/1	0/0	0/0	0/0	0/0	0/0
Chr11	18473786	T	G	1/1	1/1	./.	1/1	./.	1/1	0/0	1/1	0/1	0/0	0/0	0/0	0/0	0/0	0/0	0/0	0/0	0/0	0/0	0/0	0/0	0/0	1/1	1/1	0/0	0/0	0/0	0/0	1/1	1/1	1/1	1/1	1/1
Chr12	1581158	C	G	1/1	1/1	./.	1/1	1/1	1/1	0/0	./.	./.	0/0	0/0	0/0	0/0	0/0	0/0	0/0	0/0	0/0	0/0	0/0	0/0	0/0	1/1	1/1	0/0	0/0	0/0	0/0	1/1	1/1	1/1	1/1	1/1
Chr12	12068356	A	G	0/0	0/0	0/0	0/0	0/0	0/0	0/0	1/1	1/1	0/0	0/0	0/0	0/0	0/0	0/0	0/0	0/0	0/0	0/0	0/0	0/0	0/0	0/0	0/0	0/0	0/0	0/0	0/0	0/0	0/0	0/0	0/0	0/0
Chr13	15004842	T	C	0/0	0/0	0/0	0/0	0/0	0/0	1/1	0/0	0/0	1/1	1/1	1/1	1/1	1/1	0/0	1/1	1/1	1/1	1/1	1/1	1/1	1/1	0/0	0/0	1/1	./.	1/1	1/1	0/0	0/0	0/0	0/0	./.
Chr14	491790	G	A	1/1	1/1	1/1	1/1	1/1	1/1	0/0	0/0	0/0	0/0	0/0	0/0	0/0	0/0	0/0	0/0	0/0	0/0	0/0	0/0	0/0	0/0	1/1	1/1	0/0	0/0	0/0	0/0	1/1	1/1	1/1	1/1	1/1
Chr14	20575948	G	A	0/0	0/0	0/0	0/0	0/0	0/0	0/0	1/1	1/1	0/0	./.	0/0	0/0	0/0	0/0	0/0	0/0	0/0	0/0	0/0	0/0	0/0	0/0	0/0	0/0	0/0	0/0	0/0	0/0	0/0	0/0	0/0	0/0
Chr15	250695	T	C	0/0	0/0	0/0	0/0	0/0	0/0	1/1	1/1	1/1	1/1	0/0	1/1	0/0	0/0	0/0	0/0	0/0	0/0	0/0	0/1	0/0	1/1	0/0	0/0	1/1	0/0	0/0	0/0	0/0	0/0	0/0	0/0	0/0
Chr15	13148353	C	T	0/0	0/0	0/0	0/0	0/0	0/0	0/0	0/0	0/0	0/0	1/1	0/0	1/1	0/0	0/0	1/1	0/0	1/1	0/0	0/0	0/0	0/0	0/0	0/0	0/0	0/0	0/0	0/0	0/0	0/0	0/0	0/0	0/0
Chr16	3995474	A	C	0/0	0/0	0/0	0/0	0/0	0/0	0/0	1/1	1/1	0/0	./.	0/0	0/0	0/0	0/0	0/0	0/0	0/0	0/0	0/0	0/0	0/0	0/0	1/1	0/0	0/0	0/0	0/0	0/0	0/0	0/0	0/0	0/0
Chr17	925592	G	A	1/1	1/1	1/1	1/1	1/1	1/1	0/0	1/1	1/1	0/0	./.	0/0	0/0	0/0	0/0	0/0	0/0	0/0	0/0	0/0	0/0	0/0	1/1	1/1	0/0	0/0	0/0	0/0	1/1	1/1	1/1	1/1	1/1
Chr17	11169884	C	T	0/0	0/0	./.	0/0	./.	0/0	1/1	0/0	0/0	1/1	./.	1/1	1/1	1/1	1/1	1/1	1/1	1/1	1/1	1/1	1/1	1/1	0/0	0/0	1/1	1/1	1/1	1/1	0/0	0/0	0/0	0/0	0/0
Chr18	782868	T	G	1/1	1/1	1/1	1/1	1/1	1/1	0/0	1/1	0/0	0/0	0/0	0/0	0/0	0/0	0/0	0/0	0/0	0/0	0/0	0/0	0/0	0/0	1/1	1/1	0/0	0/0	0/0	0/0	1/1	1/1	1/1	1/1	1/1
Chr18	18504111	T	C	1/1	1/1	./.	1/1	0/0	1/1	0/0	1/1	1/1	0/0	./.	0/0	0/0	0/0	0/0	0/0	0/0	0/0	0/0	0/0	0/0	0/0	0/0	1/1	0/0	0/0	0/0	0/0	0/0	0/0	0/0	1/1	0/0
Chr19	2087106	A	G	1/1	1/1	1/1	1/1	1/1	1/1	0/0	0/0	0/0	0/0	0/0	0/0	0/0	0/0	0/0	0/0	0/0	0/0	0/0	0/0	0/0	0/0	1/1	1/1	0/0	0/0	0/0	0/0	1/1	1/1	1/1	0/0	0/0
Chr20	3581392	T	A	./.	1/1	./.	1/1	./.	1/1	0/0	1/1	1/1	0/0	0/0	0/0	0/0	0/0	0/0	0/0	0/0	0/0	0/0	0/0	0/0	0/0	1/1	0/1	0/0	0/0	0/0	0/0	1/1	1/1	0/1	1/1	1/1
Chr20	21006284	T	C	0/0	0/0	./.	0/0	0/0	0/0	0/0	1/1	1/1	0/0	./.	0/0	0/0	0/0	0/0	0/0	0/0	0/0	0/0	0/0	0/0	0/0	0/0	0/0	0/0	0/0	0/0	0/0	0/0	0/0	0/0	0/0	0/0
